# Supplementary material for: 2-(2-Bromo­eth­yl)isoindoline-1,3-dione
Source: Acta Crystallogr Sect E Struct Rep Online. 2011 Oct 5;67(Pt 11):o2832. doi: 10.1107/S1600536811039808 (PMC3247571; doi:10.1107/S1600536811039808)
Supplement: Supplementary file 1 [file e-67-o2832-sup1.cif]

##############################################################################
#                                                                            #
# This CIF contains the data in a paper accepted for publication in          #
# Acta Crystallographica Section E. It conforms to the requirements of       #
# Notes for Authors for Acta Crystallographica Section E, and has been       #
# peer reviewed under the auspices of the IUCr Commission on Journals.       #
#                                                                            #
# Full details of the Crystallographic Information File format               #
# are given in the paper "The Crystallographic Information File (CIF):       #
# a New Standard Archive File for Crystallography" by S. R. Hall, F. H.      #
# Allen and I. D. Brown [Acta Cryst. (1991), A47, 655-685].                  #
#                                                                            #
# The current version of the core CIF dictionary is obtainable from          #
# ftp://ftp.iucr.org/pub/cif_core.dic.                                       #
#                                                                            #
# Software is freely available for graphical display of the structure(s)     #
# in this CIF. For information consult the CIF software page                 #
# http://www.iucr.org/resources/cif/software.                                #
#                                                                            #
# This file may be used for bona fide research purposes within the           #
# scientific community so long as proper attribution is given to the journal # 
# article from which it was obtained.                                        #
#                                                                            #
##############################################################################
data_I
_audit_creation_method     SHELXL-97
_chemical_name_systematic
;
2-(2-Bromoethyl)isoindoline-1,3-dione
;
_chemical_name_common     '2-(2-bromoethyl)isoindoline-1,3-dione'
_chemical_formula_moiety     'C10 H8 Br N O2'
_chemical_formula_sum     'C10 H8 Br N O2'
_chemical_formula_iupac     'C10 H8 Br N O2'
_chemical_formula_weight     254.08
_chemical_melting_point     356.0(3)
_symmetry_cell_setting     triclinic
_symmetry_space_group_name_H-M     'P -1'
_symmetry_space_group_name_Hall     '-P 1'
loop_
    _symmetry_equiv_pos_as_xyz
    'x, y, z'
    '-x, -y, -z'
_cell_length_a     8.575(2)
_cell_length_b     11.067(3)
_cell_length_c     16.333(5)
_cell_angle_alpha     99.001(6)
_cell_angle_beta     96.164(5)
_cell_angle_gamma     102.259(6)
_cell_volume     1480.2(7)
_cell_formula_units_Z     6
_cell_measurement_reflns_used     3260
_cell_measurement_theta_min     2.46
_cell_measurement_theta_max     27.05
_cell_measurement_temperature     297(2)
_cell_special_details     ?
_exptl_crystal_description     block
_exptl_crystal_colour     colorless
_exptl_crystal_size_max     0.25
_exptl_crystal_size_mid     0.23
_exptl_crystal_size_min     0.20
_exptl_crystal_density_diffrn     1.710
_exptl_crystal_density_meas     ?
_exptl_crystal_density_method     'not measured'
_exptl_crystal_F_000     756
_exptl_absorpt_coefficient_mu     4.136
_exptl_absorpt_correction_type     multi-scan
_exptl_absorpt_process_details     '(SADABS; Bruker, 2000)'
_exptl_absorpt_correction_T_min     0.370
_exptl_absorpt_correction_T_max     0.437
_exptl_special_details
;
;
_diffrn_ambient_temperature     297(2)
_diffrn_radiation_type     MoK\a
_diffrn_radiation_wavelength     0.71073
_diffrn_radiation_source     'fine-focus sealed tube'
_diffrn_radiation_monochromator     graphite
_diffrn_measurement_device_type     'Bruker APEXII CCD'
_diffrn_measurement_method     '\f and \w'
_diffrn_detector_area_resol_mean     ?
_diffrn_reflns_number     7716
_diffrn_reflns_av_R_equivalents     0.0418
_diffrn_reflns_av_sigmaI/netI     0.0809
_diffrn_reflns_theta_min     1.92
_diffrn_reflns_theta_max     25.00
_diffrn_reflns_theta_full     25.00
_diffrn_measured_fraction_theta_max     0.967
_diffrn_measured_fraction_theta_full     0.967
_diffrn_reflns_limit_h_min     -10
_diffrn_reflns_limit_h_max     10
_diffrn_reflns_limit_k_min     -7
_diffrn_reflns_limit_k_max     13
_diffrn_reflns_limit_l_min     -19
_diffrn_reflns_limit_l_max     19
_diffrn_standards_number     0
_diffrn_standards_interval_count     ?
_diffrn_standards_interval_time     ?
_diffrn_standards_decay_%     ?
_refine_special_details
;
Refinement of <i>F</i>^2^ against ALL reflections. The weighted <i>R</i>-factor
<i>wR</i> and goodness of fit <i>S</i> are based on <i>F</i>^2^, conventional
<i>R</i>-factors <i>R</i> are based on <i>F</i>, with <i>F</i> set to zero for
negative <i>F</i>^2^. The threshold expression of <i>F</i>^2^ >
\s(<i>F</i>^2^) is used only for calculating <i>R</i>-factors(gt) <i>etc</i>.
and is not relevant to the choice of reflections for refinement.
<i>R</i>-factors based on <i>F</i>^2^ are statistically about twice as large
as those based on <i>F</i>, and <i>R</i>- factors based on ALL data will be
even larger.
;
_reflns_number_total     5043
_reflns_number_gt     3241
_reflns_threshold_expression     I>2\s(I)
_refine_ls_structure_factor_coef     Fsqd
_refine_ls_matrix_type     full
_refine_ls_R_factor_all     0.1000
_refine_ls_R_factor_gt     0.0606
_refine_ls_wR_factor_gt     0.1622
_refine_ls_wR_factor_ref     0.1765
_refine_ls_goodness_of_fit_ref     1.000
_refine_ls_restrained_S_all     1.000
_refine_ls_number_reflns     5043
_refine_ls_number_parameters     379
_refine_ls_number_restraints     0
_refine_ls_hydrogen_treatment     constr
_refine_ls_weighting_scheme     calc
_refine_ls_weighting_details
                 'calc w=1/[\s^2^(Fo^2^)+(0.1033P)^2^] where P=(Fo^2^+2Fc^2^)/3'
_atom_sites_solution_hydrogens     geom
_atom_sites_solution_primary     direct
_atom_sites_solution_secondary     difmap
_refine_ls_shift/su_max     0.000
_refine_ls_shift/su_mean     0.000
_refine_diff_density_max     0.829
_refine_diff_density_min     -0.640
_refine_ls_extinction_method     none
_refine_ls_extinction_coef     ?
loop_
    _atom_type_symbol
    _atom_type_description
    _atom_type_scat_dispersion_real
    _atom_type_scat_dispersion_imag
    _atom_type_scat_source
    'C' 'C' 0.0033 0.0016
                         'International Tables Vol C Tables 4.2.6.8 and 6.1.1.4'
    'H' 'H' 0.0000 0.0000
                         'International Tables Vol C Tables 4.2.6.8 and 6.1.1.4'
    'O' 'O' 0.0106 0.0060
                         'International Tables Vol C Tables 4.2.6.8 and 6.1.1.4'
    'Br' 'Br' -0.2901 2.4595
                         'International Tables Vol C Tables 4.2.6.8 and 6.1.1.4'
    'N' 'N' 0.0061 0.0033
                         'International Tables Vol C Tables 4.2.6.8 and 6.1.1.4'
_computing_data_collection     'APEX2 (Bruker, 2000)'
_computing_cell_refinement     'SAINT (Bruker, 2000)'
_computing_data_reduction     'SAINT (Bruker, 2000)'
_computing_structure_solution     'SHELXS97 (Sheldrick, 2008)'
_computing_structure_refinement     'SHELXL97 (Sheldrick, 2008)'
_computing_molecular_graphics     'SHELXTL (Sheldrick, 2008)'
_computing_publication_material     'SHELXTL (Sheldrick, 2008)'
loop_
    _atom_site_type_symbol
    _atom_site_label
    _atom_site_fract_x
    _atom_site_fract_y
    _atom_site_fract_z
    _atom_site_U_iso_or_equiv
    _atom_site_adp_type
    _atom_site_calc_flag
    _atom_site_refinement_flags
    _atom_site_occupancy
    _atom_site_symmetry_multiplicity
    _atom_site_disorder_assembly
    _atom_site_disorder_group
    Br Br2 0.05219(9) 0.17632(7) 0.29910(5) 0.0612(3) Uani d . 1 1 . .
    Br Br1 0.22870(8) 0.96923(6) 0.46532(5) 0.0495(2) Uani d . 1 1 . .
    Br Br3 1.05699(13) 0.37156(10) 0.10602(7) 0.0923(4) Uani d . 1 1 . .
    C C1 0.4862(9) -0.2168(6) 0.0232(4) 0.0491(17) Uani d . 1 1 . .
    H H1 0.3998 -0.2820 -0.0034 0.059 Uiso calc R 1 1 . .
    C C2 0.6406(9) -0.2208(7) 0.0145(4) 0.0538(19) Uani d . 1 1 . .
    H H2 0.6596 -0.2922 -0.0173 0.065 Uiso calc R 1 1 . .
    C C3 0.7710(9) -0.1236(8) 0.0510(5) 0.059(2) Uani d . 1 1 . .
    H H3 0.8748 -0.1300 0.0428 0.070 Uiso calc R 1 1 . .
    C C4 0.7475(8) -0.0169(7) 0.0997(5) 0.0528(18) Uani d . 1 1 . .
    H H4 0.8346 0.0492 0.1242 0.063 Uiso calc R 1 1 . .
    C C5 0.5920(7) -0.0105(6) 0.1114(4) 0.0393(15) Uani d . 1 1 . .
    C C6 0.4630(8) -0.1100(5) 0.0740(4) 0.0382(15) Uani d . 1 1 . .
    C C7 0.3144(8) -0.0779(6) 0.0967(4) 0.0441(16) Uani d . 1 1 . .
    C C8 0.5291(8) 0.0885(6) 0.1586(4) 0.0443(16) Uani d . 1 1 . .
    C C9 0.2475(8) 0.1140(7) 0.1804(5) 0.0511(18) Uani d . 1 1 . .
    H H9A 0.2939 0.2036 0.1878 0.061 Uiso calc R 1 1 . .
    H H9B 0.1499 0.0940 0.1400 0.061 Uiso calc R 1 1 . .
    C C10 0.2073(8) 0.0820(7) 0.2603(4) 0.0503(17) Uani d . 1 1 . .
    H H10A 0.3041 0.1032 0.3013 0.060 Uiso calc R 1 1 . .
    H H10B 0.1612 -0.0075 0.2533 0.060 Uiso calc R 1 1 . .
    C C11 0.5109(7) 0.6382(5) 0.4534(4) 0.0365(14) Uani d . 1 1 . .
    C C12 0.6682(8) 0.6298(6) 0.4518(5) 0.0507(18) Uani d . 1 1 . .
    H H12 0.7518 0.6849 0.4893 0.061 Uiso calc R 1 1 . .
    C C13 0.6980(8) 0.5376(7) 0.3930(5) 0.054(2) Uani d . 1 1 . .
    H H13 0.8037 0.5308 0.3906 0.065 Uiso calc R 1 1 . .
    C C14 0.5758(9) 0.4553(7) 0.3379(5) 0.0532(19) Uani d . 1 1 . .
    H H14 0.6008 0.3943 0.2989 0.064 Uiso calc R 1 1 . .
    C C15 0.4148(9) 0.4604(6) 0.3386(5) 0.0514(18) Uani d . 1 1 . .
    H H15 0.3311 0.4043 0.3016 0.062 Uiso calc R 1 1 . .
    C C16 0.3882(7) 0.5545(6) 0.3979(4) 0.0371(14) Uani d . 1 1 . .
    C C17 0.2320(7) 0.5819(6) 0.4174(4) 0.0389(15) Uani d . 1 1 . .
    C C18 0.4407(7) 0.7225(5) 0.5093(4) 0.0373(15) Uani d . 1 1 . .
    C C19 0.1552(8) 0.7387(6) 0.5261(4) 0.0468(17) Uani d . 1 1 . .
    H H19A 0.2082 0.7887 0.5799 0.056 Uiso calc R 1 1 . .
    H H19B 0.0719 0.6707 0.5364 0.056 Uiso calc R 1 1 . .
    C C20 0.0780(7) 0.8198(5) 0.4764(5) 0.0446(17) Uani d . 1 1 . .
    H H20A -0.0089 0.8432 0.5038 0.054 Uiso calc R 1 1 . .
    H H20B 0.0317 0.7716 0.4211 0.054 Uiso calc R 1 1 . .
    C C21 0.3965(9) 0.6962(7) 0.2211(5) 0.058(2) Uani d . 1 1 . .
    H H21 0.3061 0.6374 0.1915 0.069 Uiso calc R 1 1 . .
    C C22 0.3827(9) 0.8007(7) 0.2763(5) 0.057(2) Uani d . 1 1 . .
    H H22 0.2808 0.8113 0.2852 0.069 Uiso calc R 1 1 . .
    C C23 0.5206(9) 0.8916(7) 0.3192(5) 0.0545(19) Uani d . 1 1 . .
    H H23 0.5093 0.9624 0.3550 0.065 Uiso calc R 1 1 . .
    C C24 0.6708(9) 0.8747(7) 0.3077(4) 0.0510(17) Uani d . 1 1 . .
    H H24 0.7627 0.9332 0.3360 0.061 Uiso calc R 1 1 . .
    C C25 0.6838(8) 0.7710(6) 0.2544(4) 0.0412(15) Uani d . 1 1 . .
    C C26 0.5487(8) 0.6835(6) 0.2123(4) 0.0433(16) Uani d . 1 1 . .
    C C27 0.6050(8) 0.5849(6) 0.1569(5) 0.0495(17) Uani d . 1 1 . .
    C C28 0.8293(8) 0.7294(6) 0.2302(4) 0.0450(16) Uani d . 1 1 . .
    C C29 0.8764(10) 0.5529(7) 0.1255(5) 0.061(2) Uani d . 1 1 . .
    H H29A 0.9743 0.6128 0.1211 0.074 Uiso calc R 1 1 . .
    H H29B 0.8219 0.5150 0.0693 0.074 Uiso calc R 1 1 . .
    C C30 0.9173(10) 0.4537(7) 0.1703(5) 0.064(2) Uani d . 1 1 . .
    H H30A 0.8199 0.3931 0.1744 0.077 Uiso calc R 1 1 . .
    H H30B 0.9723 0.4911 0.2264 0.077 Uiso calc R 1 1 . .
    N N1 0.3639(6) 0.0434(5) 0.1479(3) 0.0419(13) Uani d . 1 1 . .
    N N2 0.2731(6) 0.6854(4) 0.4833(3) 0.0363(12) Uani d . 1 1 . .
    N N3 0.7699(7) 0.6185(5) 0.1727(4) 0.0514(15) Uani d . 1 1 . .
    O O1 0.6004(6) 0.1893(5) 0.1976(4) 0.0694(16) Uani d . 1 1 . .
    O O2 0.1764(6) -0.1350(5) 0.0784(4) 0.0734(17) Uani d . 1 1 . .
    O O3 0.5045(5) 0.8060(4) 0.5681(3) 0.0544(13) Uani d . 1 1 . .
    O O4 0.0969(5) 0.5313(5) 0.3867(3) 0.0596(14) Uani d . 1 1 . .
    O O5 0.9687(6) 0.7775(5) 0.2544(4) 0.0713(16) Uani d . 1 1 . .
    O O6 0.5281(7) 0.4928(5) 0.1101(4) 0.0819(19) Uani d . 1 1 . .
loop_
    _atom_site_aniso_label
    _atom_site_aniso_U_11
    _atom_site_aniso_U_22
    _atom_site_aniso_U_33
    _atom_site_aniso_U_12
    _atom_site_aniso_U_13
    _atom_site_aniso_U_23
    Br2 0.0557(5) 0.0705(5) 0.0602(5) 0.0213(4) 0.0216(4) 0.0028(4)
    Br1 0.0543(4) 0.0379(4) 0.0570(5) 0.0104(3) 0.0134(3) 0.0080(3)
    Br3 0.1184(8) 0.0883(7) 0.0948(7) 0.0682(6) 0.0399(6) 0.0136(6)
    C1 0.051(4) 0.044(4) 0.047(4) 0.009(3) 0.002(3) 0.001(3)
    C2 0.061(5) 0.053(4) 0.047(4) 0.017(4) 0.011(4) 0.002(3)
    C3 0.054(5) 0.084(6) 0.047(4) 0.034(4) 0.017(4) 0.007(4)
    C4 0.036(4) 0.064(5) 0.054(5) 0.010(3) 0.002(3) 0.004(4)
    C5 0.032(3) 0.047(4) 0.038(4) 0.011(3) 0.002(3) 0.007(3)
    C6 0.044(4) 0.032(3) 0.036(4) 0.008(3) 0.003(3) 0.000(3)
    C7 0.030(4) 0.059(4) 0.037(4) 0.005(3) -0.003(3) 0.006(3)
    C8 0.045(4) 0.040(4) 0.046(4) 0.009(3) 0.007(3) 0.002(3)
    C9 0.046(4) 0.053(4) 0.061(5) 0.025(3) 0.010(4) 0.012(4)
    C10 0.048(4) 0.054(4) 0.050(4) 0.017(3) 0.010(3) 0.003(3)
    C11 0.028(3) 0.028(3) 0.052(4) 0.001(2) 0.002(3) 0.012(3)
    C12 0.031(4) 0.043(4) 0.078(5) 0.002(3) 0.005(4) 0.020(4)
    C13 0.043(4) 0.054(4) 0.082(6) 0.023(4) 0.031(4) 0.032(4)
    C14 0.061(5) 0.046(4) 0.064(5) 0.022(4) 0.030(4) 0.014(4)
    C15 0.061(5) 0.035(4) 0.061(5) 0.013(3) 0.020(4) 0.006(3)
    C16 0.038(3) 0.033(3) 0.040(4) 0.008(3) 0.004(3) 0.006(3)
    C17 0.028(3) 0.041(4) 0.044(4) 0.005(3) 0.000(3) 0.005(3)
    C18 0.041(4) 0.021(3) 0.048(4) 0.002(3) 0.003(3) 0.010(3)
    C19 0.038(4) 0.051(4) 0.052(4) 0.010(3) 0.016(3) 0.005(3)
    C20 0.027(3) 0.032(3) 0.073(5) 0.011(3) 0.005(3) -0.001(3)
    C21 0.048(4) 0.045(4) 0.078(6) 0.005(3) 0.008(4) 0.016(4)
    C22 0.058(5) 0.058(5) 0.069(5) 0.027(4) 0.026(4) 0.021(4)
    C23 0.067(5) 0.054(4) 0.051(4) 0.024(4) 0.019(4) 0.015(4)
    C24 0.057(4) 0.050(4) 0.045(4) 0.013(3) 0.009(4) 0.004(3)
    C25 0.039(4) 0.034(3) 0.049(4) 0.011(3) -0.003(3) 0.006(3)
    C26 0.043(4) 0.041(4) 0.048(4) 0.014(3) 0.005(3) 0.008(3)
    C27 0.048(4) 0.040(4) 0.051(4) 0.007(3) -0.004(3) -0.007(3)
    C28 0.042(4) 0.044(4) 0.048(4) 0.010(3) 0.006(3) 0.004(3)
    C29 0.070(5) 0.059(5) 0.060(5) 0.023(4) 0.020(4) 0.006(4)
    C30 0.066(5) 0.069(5) 0.061(5) 0.027(4) 0.012(4) 0.007(4)
    N1 0.040(3) 0.039(3) 0.050(3) 0.018(2) 0.008(3) 0.004(2)
    N2 0.031(3) 0.026(2) 0.050(3) 0.007(2) 0.009(2) 0.000(2)
    N3 0.050(4) 0.041(3) 0.058(4) 0.012(3) 0.009(3) -0.009(3)
    O1 0.060(3) 0.050(3) 0.080(4) 0.001(3) 0.005(3) -0.020(3)
    O2 0.045(3) 0.078(4) 0.083(4) 0.006(3) -0.001(3) -0.010(3)
    O3 0.042(3) 0.039(3) 0.068(3) 0.000(2) -0.016(3) -0.003(2)
    O4 0.027(2) 0.059(3) 0.075(4) 0.000(2) -0.006(2) -0.017(3)
    O5 0.038(3) 0.072(4) 0.091(4) 0.003(3) -0.001(3) -0.003(3)
    O6 0.074(4) 0.057(3) 0.094(5) 0.008(3) -0.002(3) -0.028(3)
_geom_special_details
;
All e.s.d.'s (except the e.s.d. in the dihedral angle between two l.s. planes)
are estimated using the full covariance matrix. The cell e.s.d.'s are taken
into account individually in the estimation of e.s.d.'s in distances, angles
and torsion angles; correlations between e.s.d.'s in cell parameters are only
used when they are defined by crystal symmetry. An approximate (isotropic)
treatment of cell e.s.d.'s is used for estimating e.s.d.'s involving l.s.
planes.
;
loop_
    _geom_bond_atom_site_label_1
    _geom_bond_atom_site_label_2
    _geom_bond_site_symmetry_2
    _geom_bond_distance
    _geom_bond_publ_flag
    Br2 C10 . 1.955(6) ?
    Br1 C20 . 1.917(6) ?
    Br3 C30 . 1.949(7) ?
    C1 C2 . 1.356(10) ?
    C1 C6 . 1.397(9) ?
    C1 H1 . 0.9300 ?
    C2 C3 . 1.381(10) ?
    C2 H2 . 0.9300 ?
    C3 C4 . 1.382(10) ?
    C3 H3 . 0.9300 ?
    C4 C5 . 1.382(9) ?
    C4 H4 . 0.9300 ?
    C5 C6 . 1.392(9) ?
    C5 C8 . 1.470(9) ?
    C6 C7 . 1.462(9) ?
    C7 O2 . 1.199(8) ?
    C7 N1 . 1.418(8) ?
    C8 O1 . 1.196(8) ?
    C8 N1 . 1.380(8) ?
    C9 C10 . 1.463(10) ?
    C9 N1 . 1.485(8) ?
    C9 H9A . 0.9700 ?
    C9 H9B . 0.9700 ?
    C10 H10A . 0.9700 ?
    C10 H10B . 0.9700 ?
    C11 C12 . 1.374(9) ?
    C11 C16 . 1.381(9) ?
    C11 C18 . 1.468(9) ?
    C12 C13 . 1.374(10) ?
    C12 H12 . 0.9300 ?
    C13 C14 . 1.368(10) ?
    C13 H13 . 0.9300 ?
    C14 C15 . 1.395(10) ?
    C14 H14 . 0.9300 ?
    C15 C16 . 1.381(9) ?
    C15 H15 . 0.9300 ?
    C16 C17 . 1.490(8) ?
    C17 O4 . 1.191(7) ?
    C17 N2 . 1.399(8) ?
    C18 O3 . 1.211(7) ?
    C18 N2 . 1.407(8) ?
    C19 N2 . 1.460(7) ?
    C19 C20 . 1.506(9) ?
    C19 H19A . 0.9700 ?
    C19 H19B . 0.9700 ?
    C20 H20A . 0.9700 ?
    C20 H20B . 0.9700 ?
    C21 C26 . 1.363(10) ?
    C21 C22 . 1.385(10) ?
    C21 H21 . 0.9300 ?
    C22 C23 . 1.413(11) ?
    C22 H22 . 0.9300 ?
    C23 C24 . 1.369(10) ?
    C23 H23 . 0.9300 ?
    C24 C25 . 1.360(9) ?
    C24 H24 . 0.9300 ?
    C25 C26 . 1.377(9) ?
    C25 C28 . 1.489(9) ?
    C26 C27 . 1.500(9) ?
    C27 O6 . 1.191(8) ?
    C27 N3 . 1.369(9) ?
    C28 O5 . 1.196(8) ?
    C28 N3 . 1.385(8) ?
    C29 N3 . 1.488(9) ?
    C29 C30 . 1.490(10) ?
    C29 H29A . 0.9700 ?
    C29 H29B . 0.9700 ?
    C30 H30A . 0.9700 ?
    C30 H30B . 0.9700 ?
loop_
    _geom_contact_atom_site_label_1
    _geom_contact_atom_site_label_2
    _geom_contact_distance
    _geom_contact_site_symmetry_2
    _geom_contact_publ_flag
    Cg1 Cg4 3.517(4) 2_655 ?
    Cg1 Cg6 3.629(4) 1_545 ?
    Cg2 Cg5 3.558(4) 2_666 ?
    Cg2 Cg6 3.950(4) 1_555 ?
    Cg3 Cg4 3.603(4) 1_565 ?
    Cg3 Cg5 3.843(4) 1_555 ?
loop_
    _geom_angle_atom_site_label_1
    _geom_angle_atom_site_label_2
    _geom_angle_atom_site_label_3
    _geom_angle_site_symmetry_1
    _geom_angle_site_symmetry_3
    _geom_angle
    _geom_angle_publ_flag
    C2 C1 C6 . . 116.9(7) ?
    C2 C1 H1 . . 121.6 ?
    C6 C1 H1 . . 121.6 ?
    C1 C2 C3 . . 122.9(7) ?
    C1 C2 H2 . . 118.6 ?
    C3 C2 H2 . . 118.6 ?
    C2 C3 C4 . . 120.2(7) ?
    C2 C3 H3 . . 119.9 ?
    C4 C3 H3 . . 119.9 ?
    C3 C4 C5 . . 118.6(7) ?
    C3 C4 H4 . . 120.7 ?
    C5 C4 H4 . . 120.7 ?
    C4 C5 C6 . . 120.0(6) ?
    C4 C5 C8 . . 131.4(6) ?
    C6 C5 C8 . . 108.7(5) ?
    C5 C6 C1 . . 121.5(6) ?
    C5 C6 C7 . . 108.2(5) ?
    C1 C6 C7 . . 130.3(6) ?
    O2 C7 N1 . . 123.6(6) ?
    O2 C7 C6 . . 131.0(6) ?
    N1 C7 C6 . . 105.4(5) ?
    O1 C8 N1 . . 124.9(6) ?
    O1 C8 C5 . . 129.2(6) ?
    N1 C8 C5 . . 105.8(5) ?
    C10 C9 N1 . . 110.8(6) ?
    C10 C9 H9A . . 109.5 ?
    N1 C9 H9A . . 109.5 ?
    C10 C9 H9B . . 109.5 ?
    N1 C9 H9B . . 109.5 ?
    H9A C9 H9B . . 108.1 ?
    C9 C10 Br2 . . 108.9(5) ?
    C9 C10 H10A . . 109.9 ?
    Br2 C10 H10A . . 109.9 ?
    C9 C10 H10B . . 109.9 ?
    Br2 C10 H10B . . 109.9 ?
    H10A C10 H10B . . 108.3 ?
    C12 C11 C16 . . 120.2(6) ?
    C12 C11 C18 . . 130.8(6) ?
    C16 C11 C18 . . 109.0(5) ?
    C13 C12 C11 . . 117.9(7) ?
    C13 C12 H12 . . 121.0 ?
    C11 C12 H12 . . 121.0 ?
    C14 C13 C12 . . 121.6(6) ?
    C14 C13 H13 . . 119.2 ?
    C12 C13 H13 . . 119.2 ?
    C13 C14 C15 . . 121.9(7) ?
    C13 C14 H14 . . 119.0 ?
    C15 C14 H14 . . 119.0 ?
    C16 C15 C14 . . 115.4(7) ?
    C16 C15 H15 . . 122.3 ?
    C14 C15 H15 . . 122.3 ?
    C15 C16 C11 . . 123.0(6) ?
    C15 C16 C17 . . 128.8(6) ?
    C11 C16 C17 . . 108.1(5) ?
    O4 C17 N2 . . 123.9(6) ?
    O4 C17 C16 . . 130.7(6) ?
    N2 C17 C16 . . 105.5(5) ?
    O3 C18 N2 . . 123.8(6) ?
    O3 C18 C11 . . 130.5(6) ?
    N2 C18 C11 . . 105.7(5) ?
    N2 C19 C20 . . 112.6(5) ?
    N2 C19 H19A . . 109.1 ?
    C20 C19 H19A . . 109.1 ?
    N2 C19 H19B . . 109.1 ?
    C20 C19 H19B . . 109.1 ?
    H19A C19 H19B . . 107.8 ?
    C19 C20 Br1 . . 112.4(4) ?
    C19 C20 H20A . . 109.1 ?
    Br1 C20 H20A . . 109.1 ?
    C19 C20 H20B . . 109.1 ?
    Br1 C20 H20B . . 109.1 ?
    H20A C20 H20B . . 107.9 ?
    C26 C21 C22 . . 116.9(7) ?
    C26 C21 H21 . . 121.6 ?
    C22 C21 H21 . . 121.6 ?
    C21 C22 C23 . . 121.3(7) ?
    C21 C22 H22 . . 119.4 ?
    C23 C22 H22 . . 119.4 ?
    C24 C23 C22 . . 119.5(7) ?
    C24 C23 H23 . . 120.3 ?
    C22 C23 H23 . . 120.3 ?
    C25 C24 C23 . . 119.0(7) ?
    C25 C24 H24 . . 120.5 ?
    C23 C24 H24 . . 120.5 ?
    C24 C25 C26 . . 121.1(6) ?
    C24 C25 C28 . . 130.4(6) ?
    C26 C25 C28 . . 108.5(5) ?
    C21 C26 C25 . . 122.2(6) ?
    C21 C26 C27 . . 130.2(7) ?
    C25 C26 C27 . . 107.5(6) ?
    O6 C27 N3 . . 124.8(7) ?
    O6 C27 C26 . . 129.5(7) ?
    N3 C27 C26 . . 105.6(5) ?
    O5 C28 N3 . . 125.8(6) ?
    O5 C28 C25 . . 129.1(6) ?
    N3 C28 C25 . . 105.1(6) ?
    N3 C29 C30 . . 109.2(6) ?
    N3 C29 H29A . . 109.8 ?
    C30 C29 H29A . . 109.8 ?
    N3 C29 H29B . . 109.8 ?
    C30 C29 H29B . . 109.8 ?
    H29A C29 H29B . . 108.3 ?
    C29 C30 Br3 . . 107.4(5) ?
    C29 C30 H30A . . 110.2 ?
    Br3 C30 H30A . . 110.2 ?
    C29 C30 H30B . . 110.2 ?
    Br3 C30 H30B . . 110.2 ?
    H30A C30 H30B . . 108.5 ?
    C8 N1 C7 . . 111.9(5) ?
    C8 N1 C9 . . 125.3(5) ?
    C7 N1 C9 . . 122.6(5) ?
    C17 N2 C18 . . 111.7(5) ?
    C17 N2 C19 . . 123.9(5) ?
    C18 N2 C19 . . 124.1(5) ?
    C27 N3 C28 . . 113.3(6) ?
    C27 N3 C29 . . 123.9(6) ?
    C28 N3 C29 . . 122.4(6) ?
loop_
    _geom_torsion_atom_site_label_1
    _geom_torsion_atom_site_label_2
    _geom_torsion_atom_site_label_3
    _geom_torsion_atom_site_label_4
    _geom_torsion_site_symmetry_1
    _geom_torsion_site_symmetry_2
    _geom_torsion_site_symmetry_3
    _geom_torsion_site_symmetry_4
    _geom_torsion
    _geom_torsion_publ_flag
    C6 C1 C2 C3 . . . . -2.2(11) ?
    C1 C2 C3 C4 . . . . 0.9(12) ?
    C2 C3 C4 C5 . . . . 0.5(11) ?
    C3 C4 C5 C6 . . . . -0.4(11) ?
    C3 C4 C5 C8 . . . . -179.7(7) ?
    C4 C5 C6 C1 . . . . -1.0(10) ?
    C8 C5 C6 C1 . . . . 178.4(6) ?
    C4 C5 C6 C7 . . . . -179.9(6) ?
    C8 C5 C6 C7 . . . . -0.5(7) ?
    C2 C1 C6 C5 . . . . 2.2(10) ?
    C2 C1 C6 C7 . . . . -179.0(7) ?
    C5 C6 C7 O2 . . . . 179.6(8) ?
    C1 C6 C7 O2 . . . . 0.8(13) ?
    C5 C6 C7 N1 . . . . 0.3(7) ?
    C1 C6 C7 N1 . . . . -178.5(7) ?
    C4 C5 C8 O1 . . . . 1.1(14) ?
    C6 C5 C8 O1 . . . . -178.2(7) ?
    C4 C5 C8 N1 . . . . 179.8(7) ?
    C6 C5 C8 N1 . . . . 0.5(8) ?
    N1 C9 C10 Br2 . . . . -179.4(4) ?
    C16 C11 C12 C13 . . . . 0.8(10) ?
    C18 C11 C12 C13 . . . . 177.9(6) ?
    C11 C12 C13 C14 . . . . -0.5(11) ?
    C12 C13 C14 C15 . . . . -0.2(11) ?
    C13 C14 C15 C16 . . . . 0.6(11) ?
    C14 C15 C16 C11 . . . . -0.3(10) ?
    C14 C15 C16 C17 . . . . -177.0(6) ?
    C12 C11 C16 C15 . . . . -0.4(10) ?
    C18 C11 C16 C15 . . . . -178.1(6) ?
    C12 C11 C16 C17 . . . . 176.9(6) ?
    C18 C11 C16 C17 . . . . -0.7(7) ?
    C15 C16 C17 O4 . . . . -1.0(12) ?
    C11 C16 C17 O4 . . . . -178.1(7) ?
    C15 C16 C17 N2 . . . . 179.0(6) ?
    C11 C16 C17 N2 . . . . 1.9(7) ?
    C12 C11 C18 O3 . . . . 0.1(12) ?
    C16 C11 C18 O3 . . . . 177.4(6) ?
    C12 C11 C18 N2 . . . . -178.0(7) ?
    C16 C11 C18 N2 . . . . -0.7(7) ?
    N2 C19 C20 Br1 . . . . -66.5(6) ?
    C26 C21 C22 C23 . . . . 1.9(11) ?
    C21 C22 C23 C24 . . . . -1.6(11) ?
    C22 C23 C24 C25 . . . . 0.7(11) ?
    C23 C24 C25 C26 . . . . -0.2(11) ?
    C23 C24 C25 C28 . . . . 179.9(7) ?
    C22 C21 C26 C25 . . . . -1.4(11) ?
    C22 C21 C26 C27 . . . . -178.0(7) ?
    C24 C25 C26 C21 . . . . 0.6(11) ?
    C28 C25 C26 C21 . . . . -179.5(7) ?
    C24 C25 C26 C27 . . . . 177.9(6) ?
    C28 C25 C26 C27 . . . . -2.2(8) ?
    C21 C26 C27 O6 . . . . -2.9(14) ?
    C25 C26 C27 O6 . . . . -179.9(8) ?
    C21 C26 C27 N3 . . . . 179.4(8) ?
    C25 C26 C27 N3 . . . . 2.4(8) ?
    C24 C25 C28 O5 . . . . 2.0(13) ?
    C26 C25 C28 O5 . . . . -177.9(8) ?
    C24 C25 C28 N3 . . . . -178.9(7) ?
    C26 C25 C28 N3 . . . . 1.2(8) ?
    N3 C29 C30 Br3 . . . . -179.8(5) ?
    O1 C8 N1 C7 . . . . 178.5(7) ?
    C5 C8 N1 C7 . . . . -0.3(8) ?
    O1 C8 N1 C9 . . . . 2.3(12) ?
    C5 C8 N1 C9 . . . . -176.5(6) ?
    O2 C7 N1 C8 . . . . -179.3(7) ?
    C6 C7 N1 C8 . . . . 0.0(7) ?
    O2 C7 N1 C9 . . . . -3.1(11) ?
    C6 C7 N1 C9 . . . . 176.3(6) ?
    C10 C9 N1 C8 . . . . -96.1(8) ?
    C10 C9 N1 C7 . . . . 88.1(8) ?
    O4 C17 N2 C18 . . . . 177.6(6) ?
    C16 C17 N2 C18 . . . . -2.4(7) ?
    O4 C17 N2 C19 . . . . 4.2(10) ?
    C16 C17 N2 C19 . . . . -175.8(6) ?
    O3 C18 N2 C17 . . . . -176.3(6) ?
    C11 C18 N2 C17 . . . . 2.0(7) ?
    O3 C18 N2 C19 . . . . -2.9(9) ?
    C11 C18 N2 C19 . . . . 175.3(6) ?
    C20 C19 N2 C17 . . . . -78.0(8) ?
    C20 C19 N2 C18 . . . . 109.4(7) ?
    O6 C27 N3 C28 . . . . -179.5(8) ?
    C26 C27 N3 C28 . . . . -1.7(8) ?
    O6 C27 N3 C29 . . . . 8.0(13) ?
    C26 C27 N3 C29 . . . . -174.2(6) ?
    O5 C28 N3 C27 . . . . 179.6(7) ?
    C25 C28 N3 C27 . . . . 0.4(8) ?
    O5 C28 N3 C29 . . . . -7.8(12) ?
    C25 C28 N3 C29 . . . . 173.1(6) ?
    C30 C29 N3 C27 . . . . -93.1(9) ?
    C30 C29 N3 C28 . . . . 95.1(8) ?
loop_
    _geom_hbond_atom_site_label_D
    _geom_hbond_atom_site_label_H
    _geom_hbond_atom_site_label_A
    _geom_hbond_site_symmetry_A
    _geom_hbond_distance_DH
    _geom_hbond_distance_HA
    _geom_hbond_distance_DA
    _geom_hbond_angle_DHA
    _geom_hbond_publ_flag
    C2 H2 O6 2_655 0.93 2.593 3.301(9) 133 yes
    C10 H10A O3 2_666 0.97 2.476 3.409(8) 161 yes
    C10 H10B O5 1_445 0.97 2.596 3.533(9) 163 yes
    C13 H13 O4 1_655 0.93 2.521 3.448(8) 175 yes
    C14 H14 O1 . 0.93 2.590 3.495(10) 165 yes
_iucr_refine_instructions_details
;
TITL 101202A in P-1
CELL 0.71073   8.5754  11.0674  16.3334  99.001  96.164 102.259
ZERR    2.00   0.0023   0.0031   0.0045   0.006   0.005   0.006
LATT 1
SFAC C  H  O  Br N
UNIT 60 48 12 6 6
OMIT  2  -1   5
OMIT -4   6   3
OMIT -5  -3   1
OMIT -5  -1   8
OMIT 3   0   6
OMIT -4  -1   8
OMIT -2   0   7
OMIT 1   2   5
OMIT -1   3   6
OMIT -1   4   1
OMIT -4  -1  10
OMIT -2   0   6
OMIT -4  -2   2
OMIT -1   2  11
OMIT -3  -1   4
OMIT -1  -2   6
OMIT 4   3   2
OMIT -5  -3   2
OMIT 1  -5   1
OMIT -3   2   8
OMIT -3   5   8
OMIT 0   0   1
OMIT -3   0   9
OMIT -5  -1   7
OMIT 9   1   6
OMIT 10  -3   1
OMIT -5   3   7
OMIT 2   1   0
OMIT -3   0   5
OMIT 3   1   3
OMIT -3  -1   3
OMIT 4  -2   7
OMIT 2   4   4
OMIT 6   2  13
OMIT -1   7   1
OMIT 2   1   2
OMIT -4   1   4
OMIT 10  -2   3
OMIT -5  -3   5
OMIT 0  -2   1
OMIT -3   1  11
OMIT 4   2  15
OMIT -5  -2   3
OMIT -4  -1   7
OMIT 0   1   7
OMIT 3   3   5
OMIT -5   6   0
OMIT 4  -4   5
OMIT -3   3   9
OMIT   0.00  50.01
L.S. 20
ACTA
BOND $H
FMAP 2
PLAN 20
SIZE 0.25 0.23 0.2
HTAB
CONF
FREE N3   O6
FREE C29  O6
WGHT  0.116100  0.000000
FVAR  0.118010
TEMP 24.000
MOLE 1
Br2    4   0.052194  0.176316  0.299098 11.000000  0.055700  0.070500 =
           0.060210  0.002830  0.021570  0.021280
Br1    4   0.228699  0.969226  0.465321 11.000000  0.054260  0.037940 =
           0.056980  0.008050  0.013380  0.010440
MOLE 2
Br3    4   1.056991  0.371560  0.106019 11.000000  0.118440  0.088300 =
           0.094790  0.013580  0.039870  0.068220
MOLE 1
C1     1   0.486208 -0.216780  0.023197 11.000000  0.051420  0.044400 =
           0.046700  0.001250  0.002100  0.008760
AFIX 43
H1     2   0.399799 -0.282029 -0.003419 11.000000 -1.200000
AFIX 0
C2     1   0.640645 -0.220823  0.014546 11.000000  0.061360  0.053160 =
           0.047300  0.002320  0.011300  0.017400
AFIX 43
H2     2   0.659609 -0.292153 -0.017336 11.000000 -1.200000
AFIX 0
C3     1   0.771004 -0.123595  0.051032 11.000000  0.053690  0.084120 =
           0.046710  0.006780  0.016740  0.034360
AFIX 43
H3     2   0.874810 -0.129956  0.042787 11.000000 -1.200000
AFIX 0
C4     1   0.747529 -0.016923  0.099746 11.000000  0.036050  0.064340 =
           0.054010  0.004110  0.001930  0.010390
AFIX 43
H4     2   0.834575  0.049223  0.124174 11.000000 -1.200000
AFIX 0
C5     1   0.592023 -0.010536  0.111428 11.000000  0.032270  0.047340 =
           0.037900  0.006510  0.001880  0.010960
C6     1   0.462962 -0.109999  0.073970 11.000000  0.044160  0.031770 =
           0.035600  0.000320  0.002950  0.007760
C7     1   0.314441 -0.077914  0.096720 11.000000  0.030430  0.059200 =
           0.037300  0.005640 -0.002900  0.005260
C8     1   0.529068  0.088476  0.158568 11.000000  0.044710  0.039660 =
           0.046080  0.001950  0.006640  0.008880
C9     1   0.247468  0.114002  0.180355 11.000000  0.046490  0.052980 =
           0.060950  0.011920  0.010410  0.025110
AFIX 23
H9A    2   0.293854  0.203614  0.187825 11.000000 -1.200000
H9B    2   0.149944  0.094047  0.139964 11.000000 -1.200000
AFIX 0
C10    1   0.207335  0.082044  0.260323 11.000000  0.047950  0.053960 =
           0.049770  0.002900  0.010010  0.016760
AFIX 23
H10A   2   0.304095  0.103226  0.301325 11.000000 -1.200000
H10B   2   0.161250 -0.007549  0.253344 11.000000 -1.200000
AFIX 0
C11    1   0.510927  0.638229  0.453448 11.000000  0.027570  0.027610 =
           0.052220  0.012230  0.001810  0.000500
C12    1   0.668166  0.629846  0.451816 11.000000  0.030500  0.042990 =
           0.078400  0.020390  0.005380  0.002400
AFIX 43
H12    2   0.751820  0.684922  0.489347 11.000000 -1.200000
AFIX 0
C13    1   0.697975  0.537569  0.393016 11.000000  0.042630  0.053890 =
           0.082370  0.031920  0.031040  0.022600
AFIX 43
H13    2   0.803724  0.530840  0.390602 11.000000 -1.200000
AFIX 0
C14    1   0.575800  0.455326  0.337921 11.000000  0.060810  0.045710 =
           0.063600  0.014010  0.030230  0.021770
AFIX 43
H14    2   0.600830  0.394267  0.298914 11.000000 -1.200000
AFIX 0
C15    1   0.414763  0.460424  0.338573 11.000000  0.060790  0.034790 =
           0.061050  0.006270  0.020460  0.012820
AFIX 43
H15    2   0.331104  0.404322  0.301633 11.000000 -1.200000
AFIX 0
C16    1   0.388160  0.554539  0.397865 11.000000  0.037890  0.032940 =
           0.039590  0.005650  0.003710  0.008090
C17    1   0.231979  0.581889  0.417408 11.000000  0.028210  0.041210 =
           0.043860  0.005030 -0.000260  0.005180
C18    1   0.440728  0.722510  0.509344 11.000000  0.041270  0.020560 =
           0.048210  0.010350  0.003260  0.001590
C19    1   0.155233  0.738650  0.526077 11.000000  0.038010  0.050860 =
           0.051870  0.004930  0.016340  0.009560
AFIX 23
H19A   2   0.208209  0.788659  0.579906 11.000000 -1.200000
H19B   2   0.071930  0.670743  0.536383 11.000000 -1.200000
AFIX 0
C20    1   0.078049  0.819752  0.476410 11.000000  0.026580  0.031780 =
           0.073320 -0.000990  0.005460  0.010940
AFIX 23
H20A   2  -0.008878  0.843195  0.503821 11.000000 -1.200000
H20B   2   0.031729  0.771574  0.421084 11.000000 -1.200000
AFIX 0
MOLE 2
C21    1   0.396479  0.696186  0.221125 11.000000  0.047740  0.045320 =
           0.077970  0.015870  0.007930  0.004850
AFIX 43
H21    2   0.306065  0.637445  0.191497 11.000000 -1.200000
AFIX 0
C22    1   0.382712  0.800732  0.276287 11.000000  0.057880  0.058290 =
           0.069200  0.021450  0.025580  0.027180
AFIX 43
H22    2   0.280767  0.811321  0.285228 11.000000 -1.200000
AFIX 0
C23    1   0.520565  0.891614  0.319243 11.000000  0.067010  0.054390 =
           0.050600  0.015190  0.018900  0.023800
AFIX 43
H23    2   0.509300  0.962352  0.355025 11.000000 -1.200000
AFIX 0
C24    1   0.670821  0.874658  0.307743 11.000000  0.056960  0.049680 =
           0.045340  0.004440  0.009000  0.012510
AFIX 43
H24    2   0.762697  0.933155  0.336023 11.000000 -1.200000
AFIX 0
C25    1   0.683801  0.771008  0.254354 11.000000  0.039460  0.033580 =
           0.048810  0.006240 -0.002710  0.010510
C26    1   0.548746  0.683454  0.212309 11.000000  0.042730  0.040960 =
           0.047820  0.008150  0.005340  0.013820
C27    1   0.604971  0.584872  0.156874 11.000000  0.048470  0.040270 =
           0.050500 -0.007330 -0.003840  0.006850
C28    1   0.829315  0.729376  0.230187 11.000000  0.042210  0.044090 =
           0.047560  0.004230  0.006480  0.010410
C29    1   0.876425  0.552897  0.125525 11.000000  0.070040  0.058520 =
           0.059930  0.005860  0.020450  0.023020
AFIX 23
H29A   2   0.974327  0.612805  0.121147 11.000000 -1.200000
H29B   2   0.821858  0.515011  0.069344 11.000000 -1.200000
AFIX 0
C30    1   0.917303  0.453738  0.170259 11.000000  0.066350  0.068920 =
           0.061040  0.006900  0.012140  0.027270
AFIX 23
H30A   2   0.819917  0.393056  0.174364 11.000000 -1.200000
H30B   2   0.972339  0.491096  0.226430 11.000000 -1.200000
AFIX 0
MOLE 1
N1     5   0.363892  0.043361  0.147890 11.000000  0.039830  0.038980 =
           0.049770  0.003900  0.008390  0.017940
N2     5   0.273080  0.685360  0.483337 11.000000  0.030890  0.026140 =
           0.050310 -0.000130  0.008960  0.006850
MOLE 2
N3     5   0.769907  0.618493  0.172699 11.000000  0.050210  0.041150 =
           0.057620 -0.009110  0.008760  0.012370
MOLE 1
O1     3   0.600379  0.189332  0.197622 11.000000  0.060410  0.050170 =
           0.080480 -0.019800  0.005480  0.000960
O2     3   0.176402 -0.135026  0.078369 11.000000  0.045240  0.077830 =
           0.082590 -0.010290 -0.000810  0.006080
O3     3   0.504465  0.805969  0.568067 11.000000  0.042380  0.039210 =
           0.067650 -0.002900 -0.015550 -0.000110
O4     3   0.096890  0.531341  0.386688 11.000000  0.026550  0.059070 =
           0.075480 -0.016850 -0.006090 -0.000480
MOLE 2
O5     3   0.968721  0.777490  0.254435 11.000000  0.037870  0.072440 =
           0.090610 -0.003030 -0.000640  0.002900
O6     3   0.528065  0.492849  0.110073 11.000000  0.073600  0.057020 =
           0.094390 -0.028430 -0.001730  0.007690
Q1     1   0.943400  0.342600  0.078300 11.000000  0.050000      0.83
Q2     1   0.330100  0.961700  0.498400 11.000000  0.050000      0.69
Q3     1   0.168600  0.192600  0.326800 11.000000  0.050000      0.68
Q4     1   1.069200  0.419900  0.058000 11.000000  0.050000      0.66
Q5     1   0.052800  0.845500  0.397800 11.000000  0.050000      0.57
Q6     1   0.107600  0.946500  0.440000 11.000000  0.050000      0.52
Q7     1   0.051200  0.523500  0.412900 11.000000  0.050000      0.51
Q8     1  -0.045200  0.170400  0.265700 11.000000  0.050000      0.50
Q9     1   0.775300  0.374700  0.198300 11.000000  0.050000      0.48
Q10    1   0.202500  0.729200  0.957400 11.000000  0.050000      0.47
Q11    1   1.090400  0.378900  0.122200 11.000000  0.050000      0.45
Q12    1   0.509600  0.252100  0.237500 11.000000  0.050000      0.44
Q13    1   0.761300  0.763400  0.259700 11.000000  0.050000      0.43
Q14    1   0.965700  0.491400  0.030300 11.000000  0.050000      0.43
Q15    1   0.234800  0.944300  0.523800 11.000000  0.050000      0.42
Q16    1   0.140400  0.578000  0.388300 11.000000  0.050000      0.42
Q17    1   0.048100  0.209200  0.245700 11.000000  0.050000      0.42
Q18    1   0.168900  0.500600  0.401400 11.000000  0.050000      0.42
Q19    1   0.360000  0.413700  0.168900 11.000000  0.050000      0.40
Q20    1   0.621300  0.537700  0.075900 11.000000  0.050000      0.40
HKLF 4
END
;
data_global
_journal_date_recd_electronic     2011-09-23
_journal_date_accepted     2011-09-28
_journal_name_full     'Acta Crystallographica, Section E'
_journal_year     2011
_journal_volume     67
_journal_issue     11
_journal_page_first     o2832
_journal_page_last     o2832
_journal_paper_category     QO
_journal_coeditor_code     HB6417
_publ_contact_author_name     'Xiao-Qiang Sun'
_publ_contact_author_address
;
Key Laboratory of Fine Chemical Engineering
Changzhou University
Changzhou 213164
Jiangsu, People's Republic of China
;
_publ_contact_author_email     'yingshao@cczu.edu.cn'
_publ_contact_author_fax     ?
_publ_contact_author_phone     ?
_publ_section_title
;
2-(2-Bromoethyl)isoindoline-1,3-dione
;
loop_
    _publ_author_name
    _publ_author_footnote
    _publ_author_address
    'Xiao-Qiang Sun' .
;
Key Laboratory of Fine Petrochemical Engineering
Changzhou University
Changzhou 213164
Jiangsu, People's Republic of China
;
    'Dong An' .
;
Key Laboratory of Fine Petrochemical Engineering
Changzhou University
Changzhou 213164
Jiangsu, People's Republic of China
;
    'Ying Shao' .
;
Key Laboratory of Fine Petrochemical Engineering
Changzhou University
Changzhou 213164
Jiangsu, People's Republic of China
;
