# Supplementary material for: 2-(2-Bromo­eth­yl)isoindoline-1,3-dione
Source: Acta Crystallogr Sect E Struct Rep Online. 2011 Oct 5;67(Pt 11):o2832. doi: 10.1107/S1600536811039808 (PMC3247571; doi:10.1107/S1600536811039808)
Supplement: Supplementary file 2 [file e-67-o2832-Isup2.hkl]

# 
# h,k,l, Fc-squared, Fo-squared, sigma(Fo-squared) and status flag 
# 
data_I
_shelx_title ' 101202A in P-1' 
_shelx_refln_list_code          4 
_shelx_F_calc_maximum      245.56 
_exptl_crystal_F_000       756.00 
_reflns_d_resolution_high  0.8407 
 
loop_ 
 _symmetry_equiv_pos_as_xyz 
 'x, y, z' 
 '-x, -y, -z' 
 
_cell_length_a     8.5754 
_cell_length_b    11.0674 
_cell_length_c    16.3334 
_cell_angle_alpha  99.001 
_cell_angle_beta   96.164 
_cell_angle_gamma 102.259 
 
_shelx_F_squared_multiplier     1.000 
 
loop_ 
 _refln_index_h 
 _refln_index_k 
 _refln_index_l 
 _refln_F_squared_calc 
 _refln_F_squared_meas 
 _refln_F_squared_sigma 
 _refln_observed_status 
   1   0   0       96.65      115.59      3.77 o 
   2   0   0     1914.41     2486.17     60.90 o 
   3   0   0       17.88       10.46      7.62 o 
   4   0   0     3075.35     3457.29    130.62 o 
   5   0   0      142.82      142.51     19.46 o 
   6   0   0     1290.76     1521.98     68.78 o 
   7   0   0     1823.78     1919.52     84.79 o 
   8   0   0       30.04       46.05     32.45 o 
   9   0   0       28.26       38.78     40.93 o 
 -10   1   0       11.91       42.37     45.96 o 
  -9   1   0      109.58      121.68     72.89 o 
  -8   1   0       71.45       62.28     30.85 o 
  -7   1   0       77.48       70.89     26.06 o 
  -6   1   0     1003.42     1095.98     53.28 o 
  -5   1   0     4681.72     4723.89    136.74 o 
  -4   1   0    18781.99    18952.11   1010.87 o 
  -3   1   0      365.03      320.60     13.86 o 
  -2   1   0     1218.84     1341.02     32.99 o 
  -1   1   0      243.34      241.70      7.69 o 
   0   1   0     1331.87     1376.96     68.48 o 
   1   1   0     2238.57     2058.86     95.51 o 
   4   1   0      534.82      614.71     40.21 o 
   5   1   0       11.36        0.00     51.70 o 
   6   1   0      882.46      845.72    133.21 o 
   7   1   0     2023.10     1811.11     98.38 o 
   8   1   0        0.41        1.44     35.91 o 
   9   1   0        2.18       28.72     42.37 o 
 -10   2   0       49.96      114.18     44.52 o 
  -9   2   0      669.09      763.95    113.46 o 
  -8   2   0      720.56      816.36     54.13 o 
  -7   2   0      146.82      152.45     24.57 o 
  -6   2   0      516.62      505.44     30.44 o 
  -5   2   0      321.75      295.54     25.13 o 
  -4   2   0     1120.03      328.51     25.13 o 
  -3   2   0     3179.95     3314.23     94.98 o 
  -2   2   0    10989.65    10191.39    587.42 o 
  -1   2   0     2285.64     1827.78     86.53 o 
   0   2   0      669.48      730.84     20.99 o 
   1   2   0      133.56      153.64     12.57 o 
   2   2   0     6743.76     7352.86    338.95 o 
   4   2   0       86.38      180.25     22.26 o 
   5   2   0       75.53       62.48     23.70 o 
   6   2   0     1181.40     1089.39     68.22 o 
   7   2   0       48.75       84.74     34.47 o 
   8   2   0       18.16        7.90     40.21 o 
   9   2   0      219.45      221.90     48.11 o 
  -9   3   0      237.93      262.78     36.06 o 
  -8   3   0      569.09      546.23     44.24 o 
  -7   3   0       12.28       25.86     14.86 o 
  -6   3   0      215.03      238.73     21.91 o 
  -5   3   0      527.38      572.55     23.41 o 
  -4   3   0     1958.89     1875.75     62.97 o 
  -3   3   0      450.41      451.48     27.20 o 
  -2   3   0    10485.90    10603.12    343.01 o 
   0   3   0      921.39     1623.96    161.58 o 
   1   3   0      333.37      478.06     44.16 o 
   2   3   0     5087.64     5855.36    190.66 o 
   3   3   0     1175.62     1357.97     70.38 o 
   4   3   0      323.70      290.84     35.19 o 
   6   3   0       26.26        0.72     31.60 o 
   7   3   0       56.94       42.37     37.34 o 
   8   3   0       31.09       47.40     43.09 o 
   9   3   0      153.66      259.24     51.70 o 
  -9   4   0       16.44       41.00     33.39 o 
  -8   4   0       58.57       77.76     19.15 o 
  -7   4   0        0.47        0.00     14.29 o 
  -6   4   0      403.93      389.07     22.32 o 
  -5   4   0      312.14      308.25     25.31 o 
  -4   4   0     1999.64     2268.52     67.18 o 
  -3   4   0      142.24      134.20     20.11 o 
  -2   4   0     4983.85     5146.07    239.85 o 
  -1   4   0     7414.31     7970.45    366.96 o 
   0   4   0       56.77       63.46      7.04 o 
   1   4   0       20.92       23.57      6.35 o 
   2   4   0      190.95      199.01     16.73 o 
   3   4   0      843.88      878.84     36.75 o 
   4   4   0      387.19      371.02     28.31 o 
   5   4   0     1822.39     1942.80     71.31 o 
   6   4   0        6.94        0.00     21.22 o 
   7   4   0      192.36      203.23     42.37 o 
   8   4   0      103.70       89.77     45.96 o 
  -9   5   0      294.42      175.94     31.60 o 
  -8   5   0      147.23      205.45     53.50 o 
  -7   5   0     1742.14     1717.22     56.29 o 
  -6   5   0     3628.40     3481.17    102.36 o 
  -5   5   0     3114.70     2813.56     83.58 o 
  -4   5   0      196.63      207.20     19.03 o 
  -3   5   0      531.16      611.12     47.40 o 
  -2   5   0      638.48      570.19     45.24 o 
  -1   5   0       80.40       86.27     21.54 o 
   0   5   0     4945.31     5583.75    183.06 o 
   1   5   0     8028.77     9304.49    302.38 o 
   2   5   0     1985.99     2114.18     73.62 o 
   3   5   0      863.40      964.23     41.56 o 
   4   5   0      381.06      356.27     30.06 o 
   5   5   0     2182.88     1959.47     73.31 o 
   6   5   0        1.31        0.00     33.39 o 
   7   5   0      367.87      389.22     50.99 o 
   8   5   0       40.18       81.87     50.99 o 
  -9   6   0      138.72      152.24     30.88 o 
  -8   6   0       34.17       51.03     24.14 o 
  -7   6   0       52.75       65.62     22.43 o 
  -6   6   0      121.46      130.33     22.62 o 
  -4   6   0     5834.54     5987.71    280.79 o 
  -3   6   0     9517.41    10230.38    471.81 o 
  -1   6   0      539.40      794.24     47.40 o 
   0   6   0     1730.63     2066.40     73.10 o 
   1   6   0     1034.84     1031.19     43.41 o 
   2   6   0      220.57      471.45     41.29 o 
   3   6   0     1640.03     1775.19     66.74 o 
   4   6   0      117.69       97.37     20.00 o 
   5   6   0        1.09        1.66     22.08 o 
   6   6   0      103.00       70.38     42.37 o 
   7   6   0      262.30      270.73     52.42 o 
  -9   7   0       78.47       72.53     31.60 o 
  -8   7   0      553.53      570.19     50.27 o 
  -7   7   0     1922.79     1777.43     79.71 o 
  -6   7   0      891.79     1014.88     54.99 o 
  -5   7   0       48.34       34.47     30.16 o 
  -4   7   0       10.31        0.00     29.44 o 
  -3   7   0      225.45      226.21     32.32 o 
  -2   7   0     1899.64     1933.91     92.64 o 
  -1   7   0     2729.25     2903.50    231.59 o 
   0   7   0      177.25      181.69     19.12 o 
   1   7   0     1716.36     1835.63     68.79 o 
   2   7   0      537.35      623.71     38.08 o 
   3   7   0     1186.60     1119.24     50.75 o 
   4   7   0      287.36      233.71     25.19 o 
   5   7   0      378.04      380.39     36.90 o 
   6   7   0       26.50       40.21     47.40 o 
   7   7   0       69.16      147.22     55.30 o 
  -9   8   0       14.97        9.34     32.32 o 
  -8   8   0       63.46       82.58     34.47 o 
  -7   8   0        2.87       56.73     35.55 o 
  -6   8   0        2.79        6.84     30.82 o 
  -5   8   0      281.46      221.90     39.50 o 
  -4   8   0      907.99     1043.43     73.25 o 
  -2   8   0      162.53      126.39     17.23 o 
  -1   8   0      474.28      444.38     33.65 o 
   0   8   0       31.79       33.87     18.80 o 
   1   8   0      807.24      880.59     46.13 o 
   2   8   0       47.54       65.18     23.10 o 
   3   8   0     1415.21     1464.55     63.47 o 
   4   8   0       52.70       92.54     26.40 o 
   5   8   0       35.75       56.01     45.24 o 
   6   8   0      203.00      217.59     56.01 o 
  -8   9   0      512.15      578.09     66.79 o 
  -7   9   0      521.91      499.10     64.63 o 
  -6   9   0        4.66        0.00     38.78 o 
  -5   9   0       55.81       19.39     38.06 o 
  -4   9   0      472.62      418.67     56.01 o 
  -3   9   0      272.43      422.26     54.58 o 
  -2   9   0      911.28     1064.98     74.68 o 
  -1   9   0     1335.92     1213.63     80.43 o 
   0   9   0       71.86      135.23     22.95 o 
   1   9   0      183.33      197.45     26.35 o 
   2   9   0      203.47      231.33     38.06 o 
   3   9   0      135.97      125.11     36.27 o 
   4   9   0      100.28      108.82     29.96 o 
   5   9   0       30.15       96.95     51.70 o 
  -8  10   0        4.23        0.00     45.24 o 
  -7  10   0       37.88        3.59     45.24 o 
  -6  10   0      935.95      801.43     76.12 o 
  -5  10   0     1495.03     1430.50     91.92 o 
  -4  10   0       51.31       53.86     38.06 o 
  -3  10   0       15.36       20.11     36.62 o 
  -2  10   0      309.74      396.40     56.73 o 
  -1  10   0     1316.33     1296.21     86.17 o 
   0  10   0        1.51        0.00     40.21 o 
   1  10   0       66.70       91.02     27.39 o 
   2  10   0      638.27      741.03     76.48 o 
   3  10   0      255.17      232.05     39.86 o 
   4  10   0        2.56       82.21     33.47 o 
  -7  11   0        0.48        0.00     47.40 o 
  -6  11   0      111.17       96.23     47.40 o 
  -5  11   0      178.63      172.35     43.81 o 
  -4  11   0       27.55       56.01     40.93 o 
  -3  11   0      151.05      198.92     41.65 o 
  -2  11   0      688.05      642.00     66.79 o 
  -1  11   0        2.30       28.01     43.81 o 
   0  11   0      146.07      157.99     48.11 o 
   1  11   0      185.28      156.55     45.24 o 
   2  11   0      515.50      424.41     55.30 o 
   3  11   0       14.32       95.56     34.48 o 
  -5  12   0        8.48       10.05     44.52 o 
  -4  12   0       61.88       92.64     44.52 o 
  -3  12   0       54.88       95.51     42.37 o 
  -2  12   0      164.60      145.78     45.24 o 
  -1  12   0       20.49       26.57     48.83 o 
   0  12   0      294.42      251.34     50.27 o 
   1  12   0      171.79      188.87     50.27 o 
   2 -13   1        2.83       38.06     51.70 o 
   3 -13   1      396.96      394.25     55.30 o 
  -1 -12   1      231.51      152.24     52.42 o 
   0 -12   1      140.85      116.34     50.99 o 
   1 -12   1       23.56       23.70     48.83 o 
   2 -12   1       20.96       33.03     47.40 o 
   3 -12   1        3.91       24.42     44.52 o 
   4 -12   1       12.05       27.29     43.81 o 
   5 -12   1       96.49       49.55     46.68 o 
   6 -12   1       70.75       16.52     49.55 o 
  -3 -11   1      257.52      224.05     48.83 o 
  -2 -11   1      247.12      200.36     50.27 o 
  -1 -11   1       37.57       58.17     45.96 o 
   0 -11   1       72.07       37.34     44.52 o 
   1 -11   1      686.09      600.35     67.50 o 
   2 -11   1       91.83       77.56     44.52 o 
   3 -11   1      483.95      547.21     64.63 o 
   4 -11   1       76.68      104.13     40.93 o 
   5 -11   1       10.88       36.62     43.81 o 
   6 -11   1       52.16       19.39     45.96 o 
   7 -11   1      280.50      153.68     51.70 o 
  -4 -10   1        9.11       32.34     31.98 o 
  -3 -10   1       64.57      107.68     31.24 o 
  -2 -10   1       23.54       40.44     28.37 o 
  -1 -10   1     1202.10     1295.89     84.02 o 
   0 -10   1      313.18      341.83     46.68 o 
   1 -10   1       37.56       15.08     38.06 o 
   2 -10   1     1287.17     1273.95     84.74 o 
   3 -10   1     1721.68     1826.19    105.56 o 
   4 -10   1      411.26      430.16     58.17 o 
   5 -10   1      125.75      110.59     43.09 o 
   6 -10   1      263.04      204.67     47.40 o 
   7 -10   1        0.06        0.00     44.52 o 
   8 -10   1       35.22       25.13     45.24 o 
  -5  -9   1      135.82      131.81     32.82 o 
  -4  -9   1       80.33       75.97     29.68 o 
  -3  -9   1        7.99       30.16     26.41 o 
  -2  -9   1       67.10      106.95     25.90 o 
  -1  -9   1     1041.43     1160.26     54.94 o 
   0  -9   1        1.29       16.53     20.83 o 
   1  -9   1      646.01      738.95     63.91 o 
   2  -9   1     1237.64     1263.18     82.58 o 
   3  -9   1      225.57      270.01     40.21 o 
   4  -9   1      398.85      422.26     56.73 o 
   5  -9   1     2091.71     2178.78    120.64 o 
   6  -9   1      703.77      639.12     55.53 o 
   7  -9   1      133.05      168.55     38.20 o 
   8  -9   1        4.27        4.31     38.78 o 
  -6  -8   1      149.55      162.30     51.70 o 
  -5  -8   1      624.46      564.66     46.95 o 
  -4  -8   1      145.48      160.70     26.37 o 
  -3  -8   1      802.57      862.68     46.72 o 
  -2  -8   1      584.65      575.59     38.82 o 
  -1  -8   1      464.11      520.66     36.24 o 
   0  -8   1      896.14      825.48     45.96 o 
   1  -8   1     5336.81     5982.27    547.93 o 
   4  -8   1       97.73      110.59     35.19 o 
   5  -8   1        3.32        0.00     35.19 o 
   6  -8   1        3.37        0.00     30.41 o 
   7  -8   1      254.74      281.88     34.53 o 
   8  -8   1      519.79      540.03     56.01 o 
   9  -8   1       71.29       60.32     34.47 o 
  -7  -7   1       25.89       50.99     50.99 o 
  -6  -7   1       35.66       41.65     43.81 o 
  -5  -7   1       65.59       48.22     24.95 o 
  -4  -7   1       12.43       24.46     21.98 o 
  -3  -7   1      687.64      654.90     38.58 o 
  -2  -7   1      315.09      353.54     31.20 o 
  -1  -7   1      920.44      956.51     42.62 o 
   0  -7   1       25.21       10.78     15.35 o 
   1  -7   1     1036.10     1095.70     45.19 o 
   3  -7   1      387.28      389.22     49.55 o 
   4  -7   1      601.44      637.69     59.60 o 
   5  -7   1       29.23       10.77     30.16 o 
   6  -7   1      317.35      317.76     64.99 o 
   7  -7   1      182.81      274.22     36.53 o 
   8  -7   1      299.38      347.05     39.24 o 
   9  -7   1       55.11       38.78     28.01 o 
  -7  -6   1      307.73      269.30     50.99 o 
  -6  -6   1        0.62        0.00     26.48 o 
  -5  -6   1        1.61        9.26     22.58 o 
  -4  -6   1        1.99        1.90     18.63 o 
  -3  -6   1     1453.78     1427.16     56.36 o 
  -2  -6   1     1123.86     1138.97     45.70 o 
  -1  -6   1      359.85      350.31     25.46 o 
   0  -6   1       10.02        0.00     12.42 o 
   1  -6   1     1615.55     1460.55     67.50 o 
   2  -6   1      986.13      840.20     57.45 o 
   3  -6   1     1124.87     1230.14     73.97 o 
   4  -6   1     2500.98     2577.34    130.70 o 
   5  -6   1      130.56      130.60     23.56 o 
   6  -6   1      400.18      439.36     36.40 o 
   7  -6   1      122.97      135.00     23.47 o 
   8  -6   1      665.40      721.76     46.34 o 
   9  -6   1      122.13      119.21     30.16 o 
  -8  -5   1       30.36       66.79     47.40 o 
  -7  -5   1     1028.52      866.77     74.68 o 
  -6  -5   1       19.38       33.95     23.46 o 
  -5  -5   1       69.36      101.97     33.03 o 
  -4  -5   1       51.08       53.84     17.06 o 
  -3  -5   1     1025.82     1009.76     42.14 o 
  -2  -5   1      542.51      682.95     31.23 o 
  -1  -5   1     8173.62     9751.45    316.34 o 
   0  -5   1     4481.80     4862.63    159.45 o 
   2  -5   1     1613.88     2140.72    108.44 o 
   3  -5   1     3156.01     2977.34    145.06 o 
   4  -5   1    12044.13    11689.60    535.00 o 
   5  -5   1     1206.75     1552.79     49.90 o 
   6  -5   1       57.52      137.88     50.27 o 
   7  -5   1       42.85       43.85     20.11 o 
   8  -5   1        6.66       11.45     20.50 o 
   9  -5   1       13.76      117.05     86.17 o 
  -8  -4   1        2.33        1.44     43.81 o 
  -7  -4   1       17.33        0.00     39.50 o 
  -6  -4   1      143.42      202.51     37.34 o 
  -5  -4   1     2425.25     2273.58    115.62 o 
  -4  -4   1     1283.76     1301.24     72.53 o 
  -3  -4   1      393.42      517.97     29.08 o 
  -2  -4   1     2218.12     2451.13     82.51 o 
   1  -4   1      195.03      107.72     14.36 o 
   2  -4   1      694.44      504.12     40.21 o 
   3  -4   1      117.85       96.95     19.39 o 
   4  -4   1      121.61      160.90     36.27 o 
   5  -4   1     1414.85     1242.64     52.61 o 
   6  -4   1     4193.32     4064.65    139.49 o 
   7  -4   1     1101.39     1141.59     41.83 o 
   8  -4   1     1087.66     1069.28     43.78 o 
   9  -4   1       43.62       73.97     82.58 o 
  -9  -3   1      164.06      180.25     50.99 o 
  -8  -3   1       84.92      123.52     43.81 o 
  -7  -3   1      362.82      343.26     43.09 o 
  -6  -3   1      897.73      985.98     66.79 o 
  -4  -3   1     1936.20     2255.62    112.03 o 
  -3  -3   1     1889.50     2058.86    100.54 o 
  -2  -3   1     1366.34      776.29     40.21 o 
  -1  -3   1      844.65      883.47     31.73 o 
   0  -3   1      132.73      141.66      9.13 o 
   1  -3   1    10208.43    10388.37    473.24 o 
   2  -3   1    29946.55    27606.08   1252.41 o 
   3  -3   1     5772.81     6102.23    197.78 o 
   4  -3   1      658.42      648.39     23.31 o 
   5  -3   1     1846.60     2021.99     60.85 o 
   6  -3   1     1452.89     1386.77     45.68 o 
   7  -3   1      140.66      152.06     17.44 o 
   8  -3   1      327.40      345.60     40.33 o 
   9  -3   1      100.13      184.19     35.41 o 
  -9  -2   1      302.49      308.79     50.99 o 
  -8  -2   1       24.02       58.89     38.06 o 
  -7  -2   1      198.00      208.26     36.62 o 
  -6  -2   1        1.49        0.00     26.57 o 
  -5  -2   1      378.44      333.21     37.34 o 
  -4  -2   1      165.12      132.85     17.23 o 
  -3  -2   1      721.62      564.44     33.75 o 
  -2  -2   1     5729.84     5873.53    270.73 o 
  -1  -2   1      798.72      843.79     41.65 o 
   1  -2   1     1156.10     1790.29     67.14 o 
   2  -2   1     1543.73     2213.97    102.69 o 
   3  -2   1      822.90     1056.17     31.84 o 
   4  -2   1      178.51      220.49     18.05 o 
   5  -2   1      313.15      317.12     19.32 o 
   6  -2   1       39.17      100.98     21.09 o 
   7  -2   1       22.37        0.00     15.18 o 
   8  -2   1      100.91      128.12     31.99 o 
   9  -2   1      350.71      372.80     91.92 o 
  -9  -1   1      170.99      180.25     43.81 o 
  -8  -1   1      150.19      140.75     35.91 o 
  -7  -1   1      923.65     1056.36     69.66 o 
  -6  -1   1        4.50        0.00     25.13 o 
  -5  -1   1      545.77      597.48     43.09 o 
  -4  -1   1     1533.79     1701.95     84.02 o 
  -3  -1   1      376.68      202.51     16.52 o 
  -1  -1   1      174.50      206.82     12.93 o 
   0  -1   1      291.35      283.41      9.89 o 
   1  -1   1       72.05       59.09      4.30 o 
   2  -1   1     4487.06     4082.48     99.61 o 
   3  -1   1     2468.87     2471.98     84.25 o 
   4  -1   1      349.64      260.46     15.65 o 
   5  -1   1      116.02      117.73     18.51 o 
   6  -1   1        3.93       15.40     20.11 o 
   7  -1   1      260.12      338.74     44.16 o 
   8  -1   1       72.94      125.55     33.66 o 
   9  -1   1      262.24      434.43     67.50 o 
  -9   0   1       37.98       57.45     39.50 o 
  -8   0   1        5.24        0.00     32.32 o 
  -7   0   1      195.64      158.53     28.59 o 
  -6   0   1     3594.66     3646.30    140.96 o 
  -5   0   1      999.78      864.28     59.60 o 
  -4   0   1      301.31      339.09     24.36 o 
  -3   0   1     2561.47     2641.39     98.85 o 
  -2   0   1    15823.70    15905.59    452.82 o 
  -1   0   1      936.11      845.32     19.25 o 
   1   0   1      299.45      282.27     12.88 o 
   2   0   1       20.70       18.29      3.61 o 
   3   0   1      185.93       92.85     10.10 o 
   4   0   1     8257.33     8281.58    305.21 o 
   5   0   1     1093.31     1090.01     50.43 o 
   6   0   1      479.69      445.95     44.52 o 
   7   0   1      178.87      177.86     30.06 o 
   8   0   1       32.57       37.06     33.55 o 
   9   0   1       43.42      245.60    119.21 o 
 -10   1   1      165.94      221.90     47.40 o 
  -9   1   1       66.82       81.41     59.96 o 
  -8   1   1       41.92       40.32     31.03 o 
  -7   1   1      910.62     1135.64     59.02 o 
  -6   1   1     3223.25     3521.34    104.86 o 
  -5   1   1      300.56      353.04     20.17 o 
  -4   1   1     2304.69     2582.67     94.79 o 
  -3   1   1      423.84      506.40     18.13 o 
  -2   1   1      990.09     1212.58     32.18 o 
  -1   1   1     4199.01     4935.23    159.19 o 
   0   1   1      865.60      996.68     31.46 o 
   1   1   1    60298.91    35370.47   1604.64 o 
   3   1   1      156.96      220.15     26.57 o 
   4   1   1     1901.18     2045.17     81.95 o 
   5   1   1      670.18      618.33     67.14 o 
   6   1   1      216.91      285.94     38.20 o 
   7   1   1     1321.40     1394.33     72.15 o 
   8   1   1       52.64       64.63     37.34 o 
   9   1   1        1.18       50.27     43.09 o 
 -10   2   1       96.23      180.97     44.52 o 
  -9   2   1       49.91      104.76     40.21 o 
  -8   2   1      760.19      684.45     50.99 o 
  -7   2   1        3.34        0.00     15.37 o 
  -6   2   1      344.27      343.68     35.30 o 
  -5   2   1     7040.45     7321.32    209.74 o 
  -4   2   1     5143.26     4163.02    418.31 o 
  -3   2   1     8620.23     8343.80    236.61 o 
  -2   2   1      745.55      735.16     25.88 o 
  -1   2   1        0.30        4.11      2.76 o 
   0   2   1     2044.71     1984.29     53.90 o 
   1   2   1       27.36       32.12      7.06 o 
   2   2   1     7309.61     8271.81    267.58 o 
   4   2   1      131.49      115.62     21.54 o 
   5   2   1        0.14        1.44     24.42 o 
   6   2   1      552.40      415.79     50.99 o 
   7   2   1     1042.26      809.32     63.91 o 
   8   2   1       37.09       20.11     38.78 o 
   9   2   1       26.35       49.55     46.68 o 
 -10   3   1      154.12      157.27     42.37 o 
  -9   3   1       97.70      104.44     23.70 o 
  -8   3   1      547.04      850.48     42.10 o 
  -7   3   1      912.42      986.09     38.37 o 
  -6   3   1      254.91      291.17     29.88 o 
  -5   3   1       50.45       64.05      9.73 o 
  -4   3   1     1101.11      964.64     35.03 o 
  -3   3   1      459.24      459.19     17.43 o 
  -2   3   1     4889.62     4654.55    151.57 o 
  -1   3   1     3575.39     3741.45    157.99 o 
   0   3   1      439.14      386.08     19.28 o 
   1   3   1        7.94        4.12      7.57 o 
   2   3   1     2309.04     2513.99     84.03 o 
   3   3   1     3131.98     1501.59     71.81 o 
   4   3   1      155.23      109.15     15.80 o 
   6   3   1      372.42      330.34     38.78 o 
   7   3   1      583.01      640.57     61.04 o 
   8   3   1       15.84       49.55     43.81 o 
  -9   4   1       64.98       43.81     28.01 o 
  -8   4   1      491.58      487.22     31.42 o 
  -7   4   1      140.28      166.88     16.13 o 
  -6   4   1      148.56      157.38     15.55 o 
  -5   4   1      173.59      229.00     18.43 o 
  -4   4   1     2037.98     2174.78     73.10 o 
  -3   4   1     1606.13     1441.13     85.82 o 
  -2   4   1     1493.38     1683.28     78.99 o 
   2   4   1     5503.91     5999.88    884.73 o 
   3   4   1     3311.11     3779.96    125.90 o 
   4   4   1      278.77      359.96     27.91 o 
   5   4   1      584.41      594.83     35.58 o 
   6   4   1        0.87       22.26     33.75 o 
   7   4   1       63.95       32.32     41.65 o 
   8   4   1        0.42       34.47     48.11 o 
  -9   5   1       40.47       32.32     26.57 o 
  -8   5   1      639.41      645.76     42.84 o 
  -7   5   1      174.41      174.62     18.31 o 
  -6   5   1       49.44       62.15     13.06 o 
  -5   5   1      137.75      208.11     24.44 o 
  -4   5   1      653.30      630.65     27.42 o 
  -3   5   1     4286.30     4817.17    226.21 o 
  -1   5   1    13271.71    14742.63    477.31 o 
   0   5   1      657.49      667.32     31.66 o 
   1   5   1      110.66      132.83     14.97 o 
   2   5   1        3.24        0.00     13.60 o 
   3   5   1     1108.59     1190.10     48.17 o 
   4   5   1       67.78      107.52     18.06 o 
   5   5   1      403.43      425.32     35.53 o 
   6   5   1      459.66      483.30     62.48 o 
   7   5   1       19.52        0.00     44.52 o 
   8   5   1       53.50       84.74     53.14 o 
  -9   6   1      201.47      173.07     31.60 o 
  -8   6   1      116.49      109.15     27.29 o 
  -7   6   1     1295.67     1265.41    135.73 o 
  -6   6   1     3202.46     3109.47    119.97 o 
  -5   6   1     5360.36     5413.09    164.33 o 
  -4   6   1     1689.85     1660.93     59.51 o 
  -3   6   1       28.60        6.46     23.70 o 
  -2   6   1      479.70      501.60     41.29 o 
  -1   6   1      596.67      571.08     50.27 o 
   0   6   1     2655.00     2796.20     96.22 o 
   1   6   1     4209.43     4678.76    155.89 o 
   2   6   1     2329.52     2701.12     94.69 o 
   3   6   1       18.19       19.58     18.46 o 
   4   6   1       77.46       69.05     21.04 o 
   5   6   1       80.12       86.06     23.11 o 
   6   6   1      492.17      444.52     54.58 o 
   7   6   1       61.47       71.09     51.70 o 
  -9   7   1      244.91      246.32     35.91 o 
  -8   7   1        4.52       18.67     29.44 o 
  -7   7   1        8.21       53.60     26.58 o 
  -6   7   1       41.46       57.47     26.06 o 
  -4   7   1     2081.47     2402.84    125.67 o 
  -3   7   1     5548.54     5019.68    231.24 o 
  -2   7   1     2479.38     2696.07     93.10 o 
   0   7   1     1986.14     2241.31     80.72 o 
   1   7   1     1183.47     1219.90     67.50 o 
   2   7   1      233.26      239.20     24.02 o 
   3   7   1       88.91      126.28     23.28 o 
   4   7   1       30.80       51.85     24.50 o 
   5   7   1      249.13      223.34     48.11 o 
   6   7   1        6.75       50.99     50.99 o 
  -9   8   1       17.48       10.05     33.03 o 
  -8   8   1      362.16      377.01     53.86 o 
  -7   8   1      424.36      445.24     56.73 o 
  -6   8   1     1326.06     1170.09     64.23 o 
  -5   8   1     1102.23     1098.01     76.12 o 
  -4   8   1       39.46       46.68     33.75 o 
  -2   8   1        1.31        0.00     14.72 o 
  -1   8   1      768.82      834.03     42.51 o 
   0   8   1      861.53      820.84     58.53 o 
   1   8   1      323.44      378.61     37.48 o 
   2   8   1       13.71       24.42     23.87 o 
   3   8   1       46.02       39.83     26.06 o 
   4   8   1     1047.45      960.21     54.59 o 
   5   8   1        4.27        0.00     46.68 o 
   6   8   1       52.80       81.15     53.86 o 
  -8   9   1       40.40       28.01     40.21 o 
  -7   9   1      339.95      300.89     47.40 o 
  -6   9   1      274.71      239.85     44.52 o 
  -5   9   1       66.20       19.39     37.34 o 
  -4   9   1      172.42      219.75     38.78 o 
  -3   9   1     1785.06     1808.23    101.26 o 
  -2   9   1       14.97       32.32     34.47 o 
  -1   9   1      451.73      500.13     37.83 o 
   0   9   1      298.74      313.35     32.00 o 
   1   9   1       65.69       59.17     25.15 o 
   2   9   1       51.53       63.59     27.64 o 
   3   9   1       81.97       95.72     30.18 o 
   4   9   1      632.88      634.42     51.79 o 
   5   9   1       34.11       58.17     50.99 o 
  -8  10   1      242.00      205.38     50.27 o 
  -7  10   1      589.41      487.61     70.38 o 
  -6  10   1      126.74       72.53     43.81 o 
  -5  10   1       77.10       81.15     40.93 o 
  -4  10   1        5.61        0.00     35.91 o 
  -3  10   1      821.24      835.18     66.79 o 
  -1  10   1      445.42      548.65     63.91 o 
   0  10   1     1640.01     1581.31     98.38 o 
   1  10   1      504.85      580.06     76.12 o 
   2  10   1       61.99       98.29     31.15 o 
   3  10   1      338.67      348.04     50.99 o 
   4  10   1       23.82       61.04     48.83 o 
  -7  11   1        0.71        0.00     46.68 o 
  -6  11   1      202.10      185.28     48.11 o 
  -5  11   1     1277.09     1261.02     87.61 o 
  -4  11   1     1157.68     1203.57     82.58 o 
  -3  11   1        8.36       32.32     39.50 o 
  -2  11   1       11.76        0.00     40.21 o 
  -1  11   1      786.48      837.33     73.97 o 
   0  11   1       36.37       44.52     46.68 o 
   1  11   1       10.51        4.31     48.11 o 
   2  11   1      462.75      406.46     54.58 o 
   3  11   1       14.83      105.92     34.99 o 
  -5  12   1      164.30      147.93     44.52 o 
  -4  12   1        2.01       32.32     43.09 o 
  -3  12   1      488.51      464.63     63.91 o 
  -2  12   1       35.30       63.19     45.24 o 
  -1  12   1       18.28       23.70     48.11 o 
   0  12   1        3.06       29.44     50.99 o 
   1  12   1      306.16      369.12     56.01 o 
   1 -13   2      184.41      213.28     52.42 o 
   2 -13   2      104.25      120.64     48.83 o 
   3 -13   2        8.92       12.21     49.55 o 
  -2 -12   2       33.74       66.07     51.70 o 
  -1 -12   2       12.20        7.18     49.55 o 
   0 -12   2       78.37       40.93     48.83 o 
   1 -12   2      132.49      186.71     47.40 o 
   2 -12   2      139.93      140.75     45.24 o 
   3 -12   2      332.02      420.82     65.35 o 
   4 -12   2       57.60       81.15     47.40 o 
   5 -12   2       18.56       47.40     48.11 o 
   6 -12   2        9.53        0.00     48.83 o 
  -3 -11   2      186.51      189.58     47.40 o 
  -2 -11   2       41.22       11.49     45.24 o 
  -1 -11   2       78.99       76.12     45.24 o 
   0 -11   2        0.11       20.83     43.81 o 
   1 -11   2      139.76      128.54     45.24 o 
   2 -11   2       16.01       24.42     43.09 o 
   3 -11   2      931.67      810.76     73.25 o 
   4 -11   2        0.50        0.00     41.65 o 
   5 -11   2      997.95     1075.75     84.74 o 
   6 -11   2       18.98        0.00     45.96 o 
   7 -11   2        2.05        0.00     43.10 o 
  -4 -10   2        1.99       48.21     31.73 o 
  -3 -10   2      268.02      250.71     31.96 o 
  -2 -10   2       65.53      116.10     34.47 o 
  -1 -10   2      242.19      232.67     41.65 o 
   0 -10   2       42.39       28.01     38.78 o 
   1 -10   2      275.90      231.95     41.65 o 
   2 -10   2       98.75       82.58     40.21 o 
   3 -10   2      675.60      616.87     65.35 o 
   4 -10   2      271.13      340.39     47.40 o 
   5 -10   2       10.02        0.00     40.93 o 
   6 -10   2       61.70       74.68     45.24 o 
   7 -10   2      205.93      233.53    100.18 o 
   8 -10   2      205.81      181.69     48.11 o 
  -5  -9   2        8.18       38.53     30.93 o 
  -4  -9   2       67.22       55.13     28.18 o 
  -3  -9   2      130.20      152.12     26.63 o 
  -2  -9   2       76.21      101.27     24.62 o 
  -1  -9   2      982.86      998.83     48.68 o 
   0  -9   2      755.55      893.79     91.20 o 
   1  -9   2       20.71       12.21     33.75 o 
   2  -9   2      255.80      301.61     42.37 o 
   3  -9   2     2198.76     2226.90    122.08 o 
   4  -9   2     1422.45     1365.87     88.33 o 
   5  -9   2       47.95       63.91     39.50 o 
   6  -9   2       33.87       27.20     35.97 o 
   7  -9   2      224.20      278.56     67.14 o 
   8  -9   2        0.78       42.41     35.41 o 
  -6  -8   2       90.02      107.72     48.11 o 
  -5  -8   2      750.90      640.86     47.70 o 
  -4  -8   2        2.50        0.00     24.12 o 
  -3  -8   2       15.68       27.71     21.58 o 
  -2  -8   2      421.19      437.61     35.22 o 
  -1  -8   2     1477.16     1657.63     63.93 o 
   0  -8   2      301.57      330.11     32.67 o 
   1  -8   2     2419.66     2570.16    124.24 o 
   2  -8   2      937.66      499.10     26.57 o 
   3  -8   2      850.47      904.12     70.38 o 
   4  -8   2      487.60      473.96     60.32 o 
   5  -8   2      527.96      377.73     58.89 o 
   6  -8   2     1723.02     1760.21     81.00 o 
   7  -8   2      233.24      281.71     61.76 o 
   8  -8   2        2.64       37.80     30.52 o 
  -7  -7   2        1.69       45.24     48.11 o 
  -6  -7   2        6.74        0.00     28.66 o 
  -5  -7   2     1103.32     1119.92     55.09 o 
  -4  -7   2       12.85       40.60     21.98 o 
  -3  -7   2      348.09      335.39     32.50 o 
  -2  -7   2      904.72      933.93     42.38 o 
  -1  -7   2       17.43       24.92     15.33 o 
   0  -7   2        2.03        0.00     14.08 o 
   1  -7   2      439.93      494.79     35.19 o 
   2  -7   2     6636.12     6792.72    317.41 o 
   4  -7   2       59.57       62.48     31.60 o 
   5  -7   2       19.06        0.00     31.60 o 
   6  -7   2      160.12      176.18     31.96 o 
   7  -7   2       51.20       88.11     27.03 o 
   8  -7   2      503.19      501.62     43.34 o 
   9  -7   2      130.41      193.89     87.61 o 
  -7  -6   2      142.90      180.97     48.11 o 
  -6  -6   2      183.19      160.14     28.73 o 
  -5  -6   2      314.19      314.22     27.80 o 
  -4  -6   2       27.72       26.93     19.51 o 
  -3  -6   2     2272.35     2459.43     86.32 o 
  -2  -6   2      139.62      141.88     16.50 o 
  -1  -6   2       56.10       54.50     13.39 o 
   0  -6   2     1517.71     1412.51     51.68 o 
   1  -6   2       13.03        5.90      9.14 o 
   2  -6   2     2275.39     2035.16    104.85 o 
   3  -6   2      743.27      664.98     54.58 o 
   4  -6   2      503.41      472.52     50.99 o 
   5  -6   2      127.98      176.40     24.66 o 
   6  -6   2      631.40      640.62     40.89 o 
   7  -6   2        5.27       46.59     22.06 o 
   8  -6   2      168.48      282.03     42.73 o 
   9  -6   2       56.83       93.36     84.02 o 
  -8  -5   2        0.89       65.35     48.83 o 
  -7  -5   2      421.45      409.40     37.96 o 
  -6  -5   2      128.37      109.92     25.64 o 
  -5  -5   2        2.78        0.00     20.05 o 
  -4  -5   2        9.74       14.36     17.24 o 
  -3  -5   2     2606.59     2763.06     94.70 o 
  -2  -5   2     1124.69     1115.76     42.91 o 
  -1  -5   2      168.48      208.98     18.92 o 
   0  -5   2      405.90      385.40     21.04 o 
   1  -5   2      816.93      847.39     50.99 o 
   2  -5   2     4243.32     3872.84    183.84 o 
   3  -5   2     1112.36      939.30     61.04 o 
   4  -5   2     1750.95     1583.41     66.74 o 
   5  -5   2      166.61      209.21     35.15 o 
   6  -5   2        4.61        1.31     27.28 o 
   7  -5   2      535.61      464.48     35.70 o 
   8  -5   2      785.97      803.58     48.34 o 
   9  -5   2      125.07      237.70     86.17 o 
  -8  -4   2        4.64        0.00     43.09 o 
  -7  -4   2      737.83      588.86     59.60 o 
  -6  -4   2      460.88      418.67     50.27 o 
  -5  -4   2        6.61       25.85     26.57 o 
  -4  -4   2       46.87       62.48     23.70 o 
  -3  -4   2     6918.26     7518.75    348.29 o 
  -2  -4   2     2425.67     2637.88     88.36 o 
  -1  -4   2       29.06       41.20      8.59 o 
   0  -4   2     4954.40     4881.08    224.77 o 
   2  -4   2     2195.86     2381.30    116.34 o 
   3  -4   2     3281.44     2995.29    143.62 o 
   4  -4   2    12257.20    11828.53    337.40 o 
   5  -4   2     2794.39     2951.13    143.98 o 
   7  -4   2        3.29        0.00     14.62 o 
   8  -4   2      231.59      189.68     25.20 o 
   9  -4   2        3.88       91.20     83.30 o 
  -9  -3   2        0.09       27.29     45.96 o 
  -8  -3   2       37.06       38.06     39.50 o 
  -7  -3   2     1231.26     1283.29     80.43 o 
  -6  -3   2       11.70        5.74     28.72 o 
  -4  -3   2     4275.15     4308.02    202.51 o 
  -3  -3   2     5799.34     6466.70    299.46 o 
  -2  -3   2      157.37      127.11     20.11 o 
  -1  -3   2     8853.08     8138.29    612.20 o 
   0  -3   2    29952.71    31750.37   1454.92 o 
   1  -3   2     2135.27     2070.35     98.38 o 
   2  -3   2      100.44       84.74     17.23 o 
   3  -3   2      274.01      250.27     20.83 o 
   4  -3   2      308.25      278.81     19.42 o 
   5  -3   2      406.98      490.25     29.84 o 
   6  -3   2     3896.28     3700.90    109.03 o 
   7  -3   2      679.31      765.02     38.37 o 
   8  -3   2       41.39       49.46     30.65 o 
   9  -3   2       26.39       69.28     36.92 o 
  -9  -2   2       87.55      131.42     43.09 o 
  -8  -2   2      155.62      214.00     40.93 o 
  -7  -2   2      841.13      827.28     62.48 o 
  -6  -2   2        2.08        5.03     26.57 o 
  -5  -2   2     3293.70     2394.94    116.34 o 
  -3  -2   2      666.03      668.57     38.06 o 
  -2  -2   2     3215.78     3106.60    144.34 o 
  -1  -2   2     1530.20     1541.81     72.53 o 
   0  -2   2       41.99       40.77      3.97 o 
   1  -2   2     3324.59     3308.52    107.40 o 
   2  -2   2    11962.38    11532.80    327.49 o 
   3  -2   2     1067.24      930.46     32.49 o 
   4  -2   2     3067.28     3356.22    122.98 o 
   5  -2   2      893.80      992.58     34.30 o 
   6  -2   2     1793.25     1652.25     53.35 o 
   7  -2   2     1284.62     1353.82     66.16 o 
   8  -2   2       59.51       86.64     31.45 o 
   9  -2   2      180.27      238.69     50.99 o 
  -9  -1   2      301.12      338.24     45.96 o 
  -8  -1   2      210.36      310.23     40.93 o 
  -7  -1   2       68.11      114.90     30.88 o 
  -6  -1   2     1015.03      940.74     58.89 o 
  -5  -1   2      536.53      461.03     38.06 o 
  -4  -1   2      201.44      178.09     25.13 o 
  -3  -1   2        9.05        5.74      8.62 o 
  -1  -1   2     3893.13     4684.32    215.44 o 
   0  -1   2      462.83      543.62     25.85 o 
   1  -1   2     4134.98     4733.56    286.32 o 
   2  -1   2     8449.69     8233.66    198.79 o 
   3  -1   2      731.69      750.07     31.40 o 
   4  -1   2      431.47      429.92     18.54 o 
   5  -1   2      179.32      153.67     21.84 o 
   6  -1   2      146.67      220.95     24.96 o 
   7  -1   2      500.90      612.65     71.09 o 
   8  -1   2      177.85      181.83     33.10 o 
   9  -1   2      188.53      235.14     49.55 o 
  -9   0   2      141.00      136.44     39.50 o 
  -8   0   2      518.50      448.11     54.58 o 
  -7   0   2      225.62      227.64     30.88 o 
  -6   0   2      388.32      406.86     56.37 o 
  -5   0   2     1683.43     1887.72     76.92 o 
  -3   0   2     4655.44     4903.21    178.72 o 
  -2   0   2     8431.88     8856.77    285.87 o 
  -1   0   2     5401.24     4426.15    667.14 o 
   0   0   2      254.54      246.69      8.00 o 
   1   0   2      208.22      253.81     14.62 o 
   2   0   2     3660.32     1867.12    115.62 o 
   3   0   2     3173.61     1915.95    122.80 o 
   4   0   2      109.31      117.92     40.57 o 
   5   0   2      538.71      539.82     35.94 o 
   6   0   2      146.65      142.88     24.21 o 
   7   0   2     1028.66      939.72     57.09 o 
   8   0   2      152.34      210.11     36.04 o 
   9   0   2      190.63      392.31    115.26 o 
 -10   1   2       26.27       80.43     43.09 o 
  -9   1   2       42.00       94.79     36.62 o 
  -8   1   2       56.47       67.59     40.93 o 
  -7   1   2     1009.44      944.93     52.31 o 
  -6   1   2     1789.83     1820.80     58.24 o 
  -5   1   2     2422.55     2286.98     69.02 o 
  -4   1   2      407.99      442.99     29.30 o 
  -3   1   2     4298.07     4779.76    136.05 o 
  -2   1   2    21720.11    21679.34    556.24 o 
  -1   1   2     7838.77     8409.71    236.58 o 
   0   1   2       39.07       48.33      3.31 o 
   1   1   2     1475.96     1518.54     47.80 o 
   3   1   2     3113.57     3643.70    104.92 o 
   4   1   2     2986.77     3103.69    119.83 o 
   5   1   2     7601.13     8425.27    312.74 o 
   6   1   2      155.62      161.15     26.97 o 
   7   1   2      308.65      355.48     53.14 o 
   8   1   2       82.99       83.30     38.78 o 
   9   1   2       45.47      123.52     45.96 o 
 -10   2   2      140.29      183.12     43.81 o 
  -9   2   2       73.11      100.54     35.19 o 
  -8   2   2       62.79       85.72     43.09 o 
  -7   2   2     1123.82     1317.27     47.20 o 
  -6   2   2     2217.77     2393.01     73.30 o 
  -5   2   2     1253.41     1279.37     41.10 o 
  -4   2   2     1109.80     1200.56     48.19 o 
  -3   2   2     1182.79     1274.91     38.46 o 
  -1   2   2     3334.33     4095.78    133.29 o 
   0   2   2    17120.68    21800.02    670.97 o 
   1   2   2    38419.93    46878.50   1231.18 o 
   2   2   2     4129.33     5139.04    803.22 o 
   3   2   2     1658.36     1276.82     89.77 o 
   4   2   2     1282.35     1197.34     94.43 o 
   5   2   2     1228.91     1092.28    152.60 o 
   6   2   2        8.37        0.00     29.44 o 
   7   2   2      394.96      459.60     56.73 o 
   8   2   2      389.61      328.90     48.83 o 
   9   2   2        0.20       40.21     48.11 o 
 -10   3   2      243.73      321.00     45.96 o 
  -9   3   2        3.53        1.65     22.25 o 
  -8   3   2      142.68      140.13     19.56 o 
  -7   3   2     1731.06     1643.68     54.57 o 
  -6   3   2      203.13      239.51     17.18 o 
  -5   3   2     2911.40     2706.25     90.13 o 
  -4   3   2    12553.05    12188.50    438.61 o 
  -3   3   2    33143.38    30919.00    881.48 o 
  -2   3   2      802.70      746.13     37.34 o 
  -1   3   2      150.77      176.11     22.26 o 
   0   3   2     1103.74     1042.36     39.10 o 
   1   3   2     1906.03     2040.03     69.30 o 
   2   3   2     4812.27     5800.79    189.13 o 
   3   3   2     4782.47     5363.49    175.66 o 
   5   3   2      155.66      173.07     20.83 o 
   6   3   2      110.37       84.74     34.47 o 
   7   3   2      277.16      273.60     43.81 o 
   8   3   2      187.91      158.71     48.11 o 
  -9   4   2      108.85      136.83     23.29 o 
  -8   4   2      633.83      628.54     35.91 o 
  -7   4   2      343.00      294.62     25.04 o 
  -6   4   2      155.76      191.92     15.55 o 
  -5   4   2      262.56      277.41     17.77 o 
  -4   4   2     1166.65      996.68     75.13 o 
  -3   4   2       12.42       16.52     14.36 o 
  -2   4   2     2922.53     2757.65    117.41 o 
  -1   4   2    11188.10    11482.98    917.76 o 
   0   4   2       64.75      127.83     13.64 o 
   3   4   2     1006.11      903.02     38.64 o 
   4   4   2     1003.25      966.92     51.70 o 
   5   4   2       99.66       84.37     17.82 o 
   6   4   2      478.70      461.75     58.89 o 
   7   4   2       75.46       85.46     44.52 o 
   8   4   2       54.27       54.58     50.99 o 
 -10   5   2       78.37       78.28     35.19 o 
  -9   5   2        9.91        0.00     26.57 o 
  -8   5   2      149.53      119.93     26.57 o 
  -7   5   2      252.10      286.09     22.95 o 
  -6   5   2      249.34      233.86     23.81 o 
  -5   5   2      116.38      113.92     11.13 o 
  -4   5   2     2758.49     2838.55    118.49 o 
  -3   5   2     1117.33     1157.60     42.84 o 
  -2   5   2      768.40     1307.74     94.43 o 
  -1   5   2     8529.30    10566.32    344.70 o 
   0   5   2       65.21       76.27     13.96 o 
   1   5   2     1355.99     1452.45     54.84 o 
   2   5   2      298.96      300.04     27.80 o 
   3   5   2     2548.79     3229.15    110.67 o 
   4   5   2      454.45      556.60     36.18 o 
   5   5   2       39.28       21.21     20.85 o 
   6   5   2      436.18      388.50     50.99 o 
   7   5   2       75.47       82.58     48.83 o 
  -9   6   2       66.88       63.91     29.44 o 
  -8   6   2      696.53      647.03     50.27 o 
  -7   6   2      199.57      249.19     38.06 o 
  -6   6   2      126.47      155.68     20.95 o 
  -5   6   2     3692.49     3859.48    146.43 o 
  -4   6   2      101.11      119.73     16.88 o 
  -2   6   2     5544.25     5978.28    196.51 o 
  -1   6   2     3617.62     4075.48    136.84 o 
   0   6   2      664.45      615.60     33.50 o 
   1   6   2      106.71      110.58     18.02 o 
   2   6   2        5.61        0.00     17.69 o 
   3   6   2      475.00      395.63     52.42 o 
   4   6   2      459.14      490.04     39.36 o 
   5   6   2      186.42      254.22     46.68 o 
   6   6   2      232.91      316.69     53.86 o 
   7   6   2       27.14       48.11     54.58 o 
  -9   7   2       77.78       61.76     30.88 o 
  -8   7   2       66.62       66.07     30.16 o 
  -7   7   2        6.13       56.01     30.16 o 
  -6   7   2     3375.38     3343.01    143.62 o 
  -5   7   2     3183.13     3174.82    158.71 o 
  -3   7   2        9.88        9.34     10.77 o 
  -2   7   2      211.56      242.01     22.85 o 
  -1   7   2      405.26      444.90     32.00 o 
   0   7   2       70.61       83.90     19.12 o 
   1   7   2     2617.19     2823.68    100.03 o 
   2   7   2     1057.44     1061.95     51.29 o 
   3   7   2        0.25        0.00     23.80 o 
   4   7   2      463.72      505.50     40.25 o 
   5   7   2      610.10      550.08     71.81 o 
   6   7   2      103.78      127.11     54.58 o 
  -9   8   2      339.37      402.15     56.01 o 
  -8   8   2       15.66       33.75     35.19 o 
  -7   8   2      125.96      104.85     36.62 o 
  -6   8   2       52.29       63.91     35.91 o 
  -5   8   2       59.93       20.11     33.75 o 
  -4   8   2      791.32     1098.73     73.25 o 
  -3   8   2     3318.67     3770.15    183.12 o 
  -2   8   2     2638.31     2719.15    142.55 o 
   0   8   2      684.39      750.85     43.08 o 
   1   8   2      778.70      868.80     46.68 o 
   2   8   2      820.76      953.08     51.54 o 
   3   8   2      283.80      374.51     45.60 o 
   4   8   2      474.01      422.26     67.50 o 
   5   8   2       41.79       43.81     50.27 o 
  -8   9   2      191.74      209.69     45.24 o 
  -7   9   2     1049.02      979.52     79.71 o 
  -6   9   2       14.55        0.00     38.78 o 
  -5   9   2      526.25      414.36     57.45 o 
  -4   9   2       80.92       48.83     35.19 o 
  -3   9   2       15.18       11.49     32.32 o 
  -2   9   2        0.62       15.08     32.32 o 
  -1   9   2      478.20      538.48     39.36 o 
   0   9   2      523.03      592.65     41.92 o 
   1   9   2      172.06      200.36     27.64 o 
   2   9   2       25.65       22.86     27.87 o 
   3   9   2      102.09       85.75     31.23 o 
   4   9   2      219.10      264.27     54.58 o 
   5   9   2        0.08       27.29     53.14 o 
  -7  10   2       12.83        0.00     45.24 o 
  -6  10   2        0.32        0.00     42.37 o 
  -5  10   2      722.47      731.77     67.50 o 
  -4  10   2       14.92        6.46     36.62 o 
  -3  10   2      459.01      479.71     55.30 o 
  -2  10   2     1225.46     1278.98     83.30 o 
  -1  10   2      338.25      376.30     58.17 o 
   0  10   2      129.41      166.15     26.99 o 
   1  10   2      119.13      163.47     30.47 o 
   2  10   2       18.56       34.54     30.57 o 
   3  10   2      178.37      266.99     35.73 o 
   4  10   2      116.79      230.52     55.30 o 
  -7  11   2      489.97      479.71     74.68 o 
  -6  11   2      219.93      216.87     48.11 o 
  -5  11   2       15.27       15.80     41.65 o 
  -4  11   2        1.31        1.44     38.78 o 
  -3  11   2       87.73       93.36     37.34 o 
  -2  11   2      127.09      154.40     40.21 o 
  -1  11   2      572.95      609.69     67.50 o 
   0  11   2      297.93      358.34     50.99 o 
   1  11   2       42.19       38.78     48.83 o 
   2  11   2      197.93      227.02     35.03 o 
  -5  12   2      572.38      527.82     66.07 o 
  -4  12   2      411.73      405.02     61.76 o 
  -3  12   2       53.17       50.27     42.37 o 
  -2  12   2        0.32       11.49     44.52 o 
  -1  12   2       89.78      101.97     45.24 o 
   0  12   2      197.22      178.81     49.55 o 
   1 -13   3       14.45       64.63     53.14 o 
   2 -13   3        1.32       47.40     53.14 o 
   3 -13   3      232.43      259.96     53.86 o 
  -2 -12   3      166.13      163.73     49.55 o 
  -1 -12   3        6.39       61.76     49.55 o 
   0 -12   3       17.35       53.86     48.83 o 
   1 -12   3      669.60      647.03     71.09 o 
   2 -12   3      111.53      111.31     50.27 o 
   3 -12   3       40.48       15.80     48.83 o 
   4 -12   3       17.75       20.11     48.11 o 
   5 -12   3      467.77      374.14     56.01 o 
   6 -12   3      262.76      234.83     55.30 o 
  -3 -11   3      356.12      358.34     52.42 o 
  -2 -11   3       32.89        4.31     44.52 o 
  -1 -11   3      211.69      222.62     45.24 o 
   0 -11   3       20.10       19.39     43.09 o 
   1 -11   3      541.52      447.39     63.91 o 
   2 -11   3        2.54        0.00     43.09 o 
   3 -11   3      114.06      114.18     44.52 o 
   4 -11   3      256.31      269.30     48.83 o 
   5 -11   3       57.11       41.65     45.96 o 
   6 -11   3       48.42        0.00     47.40 o 
   7 -11   3       36.25        0.00     44.12 o 
  -4 -10   3        0.97       46.82     31.20 o 
  -3 -10   3      899.47      838.87     60.68 o 
  -2 -10   3       41.78       52.89     25.66 o 
  -1 -10   3      133.71      105.56     38.06 o 
   0 -10   3       94.58       45.96     38.78 o 
   1 -10   3      737.54      731.05     67.50 o 
   2 -10   3       76.14       74.68     40.21 o 
   3 -10   3      183.17      168.76     44.52 o 
   4 -10   3      216.09      176.66     44.52 o 
   5 -10   3       72.03       27.29     43.09 o 
   6 -10   3     1278.80     1167.67     89.05 o 
   7 -10   3      149.78      124.85     71.45 o 
  -5  -9   3        8.53       55.63     31.23 o 
  -4  -9   3       31.32       56.54     27.64 o 
  -3  -9   3      888.29      781.84     45.39 o 
  -2  -9   3       12.23        7.65     21.68 o 
  -1  -9   3      191.76      214.61     29.44 o 
   0  -9   3       27.41       91.13     30.52 o 
   1  -9   3      213.98      185.28     36.62 o 
   2  -9   3      463.87      351.16     43.81 o 
   3  -9   3      383.02      424.41     60.32 o 
   4  -9   3     1055.81      968.03     76.84 o 
   5  -9   3       23.64       43.81     40.21 o 
   6  -9   3       63.34       37.49     35.97 o 
   7  -9   3      439.46      487.61     53.43 o 
   8  -9   3      308.04      244.88     42.37 o 
  -6  -8   3       42.74       45.96     32.50 o 
  -5  -8   3      525.11      450.51     46.08 o 
  -4  -8   3       45.46       44.10     25.13 o 
  -3  -8   3      231.75      259.48     25.61 o 
  -2  -8   3        1.59       25.21     19.22 o 
  -1  -8   3     1860.91     1973.57     72.06 o 
   0  -8   3     1273.88     1273.03    142.91 o 
   1  -8   3      304.96      469.65     36.62 o 
   2  -8   3      146.64      137.88     34.47 o 
   3  -8   3     1985.99     1867.84    106.28 o 
   4  -8   3     3407.91     3430.47    173.07 o 
   5  -8   3       85.11       30.16     36.62 o 
   6  -8   3      136.55      184.45     34.09 o 
   7  -8   3        0.95       36.05     31.19 o 
   8  -8   3       23.40       54.32     30.63 o 
   9  -8   3       53.02      103.41     94.79 o 
  -7  -7   3       39.15       40.21     49.55 o 
  -6  -7   3        3.25        0.00     30.21 o 
  -5  -7   3     1271.49     1213.18     58.29 o 
  -4  -7   3      668.35      634.49     40.76 o 
  -3  -7   3       41.15       42.37     18.79 o 
  -2  -7   3       28.82       36.54     16.45 o 
  -1  -7   3     4661.00     4756.26    157.67 o 
   0  -7   3     2044.20     2083.63    140.75 o 
   1  -7   3        6.29       22.09     20.47 o 
   2  -7   3     2948.41     2976.62    148.65 o 
   3  -7   3       90.52       43.09     31.60 o 
   4  -7   3     1841.10     1785.97    101.97 o 
   5  -7   3     2510.01     2281.61     95.72 o 
   6  -7   3     3220.74     3112.91    123.72 o 
   7  -7   3       43.38       93.58     27.12 o 
   8  -7   3      122.82      157.85     28.04 o 
   9  -7   3        0.23       19.39     87.61 o 
  -7  -6   3       41.49       36.35     31.43 o 
  -6  -6   3       42.02       47.76     27.42 o 
  -5  -6   3      726.91      699.58     42.94 o 
  -4  -6   3      563.52      707.40     39.23 o 
  -3  -6   3      361.30      488.38     32.17 o 
  -2  -6   3      841.58      943.33     40.03 o 
  -1  -6   3      860.90      882.37     36.90 o 
   0  -6   3      193.73      186.73     15.80 o 
   1  -6   3     5423.22     5877.12    272.89 o 
   2  -6   3     4047.42     3928.13    188.15 o 
   4  -6   3      393.28      417.95     50.27 o 
   5  -6   3        0.05       15.96     30.16 o 
   6  -6   3      305.37      286.73     46.32 o 
   7  -6   3        2.88       23.55     20.39 o 
   8  -6   3      127.30      160.62     41.65 o 
   9  -6   3      127.99      173.79     86.89 o 
  -8  -5   3       50.93       87.61     48.11 o 
  -7  -5   3       38.14       87.61     39.50 o 
  -6  -5   3      731.41      667.14     59.60 o 
  -5  -5   3      169.52      190.30     33.03 o 
  -4  -5   3       16.24       22.72     18.02 o 
  -3  -5   3      735.25      636.61     36.98 o 
  -2  -5   3     2518.83     2512.34     85.30 o 
  -1  -5   3      135.68      149.56     12.06 o 
   0  -5   3     1712.50     1732.83     82.58 o 
   1  -5   3       14.16        5.74     16.52 o 
   2  -5   3     1421.66     1286.88     71.09 o 
   3  -5   3      333.48      261.40     32.32 o 
   4  -5   3      903.31      870.95     51.35 o 
   5  -5   3      260.89      352.85     21.48 o 
   6  -5   3      302.78      358.54     22.88 o 
   7  -5   3      364.68      466.10     63.55 o 
   8  -5   3      237.40      356.91     77.56 o 
   9  -5   3      214.83      356.91     92.64 o 
  -8  -4   3       22.98       41.65     41.65 o 
  -7  -4   3      193.50      225.49     40.21 o 
  -6  -4   3      291.70      307.36     38.06 o 
  -5  -4   3       82.69       92.64     28.01 o 
  -4  -4   3        5.43        0.00     20.83 o 
  -3  -4   3     2146.16     2213.25    107.72 o 
  -2  -4   3     4642.70     4914.14    160.71 o 
  -1  -4   3      142.05      147.00     12.37 o 
   0  -4   3       91.70       84.29      7.70 o 
   1  -4   3     2541.94     2866.03    135.01 o 
   2  -4   3     3355.76     3056.33    145.78 o 
   3  -4   3      618.02      600.35     45.96 o 
   4  -4   3     5391.03     5515.76    159.10 o 
   5  -4   3      116.99      116.75     16.52 o 
   6  -4   3      664.07      626.10     39.80 o 
   7  -4   3       37.58       47.86     15.71 o 
   8  -4   3       68.59      162.30     74.68 o 
   9  -4   3      147.56      272.89     91.20 o 
  -9  -3   3        0.69        0.00     43.09 o 
  -8  -3   3       44.32       45.96     40.21 o 
  -7  -3   3      375.95      371.99     53.14 o 
  -6  -3   3     1180.45     1131.04     69.66 o 
  -4  -3   3       23.77       43.09     19.39 o 
  -3  -3   3     1625.31     1820.44     89.05 o 
  -2  -3   3     7942.59     8301.50    382.04 o 
  -1  -3   3     2606.42     2904.81    135.01 o 
   0  -3   3    54891.45    62615.77   2018.14 o 
   1  -3   3      890.35      918.91     58.53 o 
   3  -3   3     1485.24     1374.42     65.32 o 
   4  -3   3     7323.89     6795.64    256.42 o 
   5  -3   3     3816.36     3765.49    110.34 o 
   6  -3   3      282.09      324.88     24.95 o 
   7  -3   3      176.35      176.38     22.58 o 
   8  -3   3       56.06       58.09     33.46 o 
   9  -3   3      111.96      136.85     38.20 o 
  -9  -2   3        0.58        5.74     41.65 o 
  -8  -2   3       27.14       34.47     36.62 o 
  -7  -2   3      158.79      210.41     34.47 o 
  -6  -2   3      523.42      499.81     45.96 o 
  -3  -2   3     2931.19     2789.91    131.42 o 
  -2  -2   3      382.16      385.63     25.13 o 
  -1  -2   3    21898.41    22491.61   1032.66 o 
   0  -2   3    20924.18    21600.13    825.48 o 
   1  -2   3     5161.52     5570.77    146.77 o 
   2  -2   3       46.35       26.14      5.63 o 
   3  -2   3      825.54      740.58     25.24 o 
   4  -2   3      643.39      611.46     45.96 o 
   5  -2   3        0.44       16.55     14.72 o 
   6  -2   3      838.91      804.01     32.89 o 
   7  -2   3     3322.54     3222.31    128.83 o 
   8  -2   3      154.86      203.94     47.76 o 
   9  -2   3        0.17       51.91     40.07 o 
  -9  -1   3       67.94       80.43     40.21 o 
  -8  -1   3      492.22      410.05     53.14 o 
  -7  -1   3       74.03      118.49     29.44 o 
  -6  -1   3        0.65        0.00     22.98 o 
  -5  -1   3     4123.87     4061.70    191.02 o 
  -4  -1   3     4453.55     4284.32    199.64 o 
  -2  -1   3     2401.51     1293.34     61.76 o 
  -1  -1   3      188.87      177.38     14.36 o 
   0  -1   3        1.96        5.03      4.31 o 
   1  -1   3     4238.77     4209.54    179.40 o 
   2  -1   3    19248.79    19282.08    622.51 o 
   3  -1   3     7620.40     7102.20    174.33 o 
   4  -1   3     1385.83     1401.10     43.71 o 
   5  -1   3       74.75      108.18     22.98 o 
   6  -1   3     2393.35     1900.40     89.77 o 
   7  -1   3       87.97       51.82     28.87 o 
   8  -1   3       40.56       54.41     34.62 o 
   9  -1   3      136.39      212.21     42.54 o 
  -9   0   3      136.05      206.10     39.50 o 
  -8   0   3      870.56      848.10     63.19 o 
  -7   0   3        6.33       22.26     25.85 o 
  -6   0   3      680.35      639.85     45.24 o 
  -5   0   3        2.78        0.00     17.23 o 
  -4   0   3      512.96      529.97     33.75 o 
  -2   0   3    10103.19     9560.31    270.85 o 
  -1   0   3     3162.97     3474.82    111.97 o 
   0   0   3    11001.95    10843.47    240.98 o 
   1   0   3     1095.24      985.51     64.99 o 
   2   0   3      928.58      662.11     47.40 o 
   3   0   3     1462.11     1447.73     64.99 o 
   4   0   3      592.79      561.25     33.70 o 
   5   0   3      688.85      590.10     39.50 o 
   6   0   3      106.53      119.38     27.03 o 
   7   0   3       12.10       48.11     30.56 o 
   8   0   3        8.02       20.65     43.09 o 
   9   0   3       51.87      120.00     73.25 o 
 -10   1   3        4.37        1.44     42.37 o 
  -9   1   3      114.96      126.39     36.62 o 
  -8   1   3      328.15      316.69     35.91 o 
  -7   1   3       31.05       23.35     51.35 o 
  -6   1   3        9.16        0.00     23.37 o 
  -5   1   3      732.11      876.23     34.53 o 
  -4   1   3      100.02       58.85      8.89 o 
  -3   1   3      401.43      256.37     17.23 o 
  -2   1   3       27.31       30.16      7.18 o 
  -1   1   3     7673.35     8146.19    262.77 o 
   0   1   3        6.24       10.03      2.90 o 
   1   1   3       57.68       81.82     12.57 o 
   2   1   3     2516.88     2241.26    142.19 o 
   4   1   3       16.18       18.12     17.47 o 
   5   1   3      531.64      501.09     40.46 o 
   6   1   3       13.62        0.55     27.43 o 
   7   1   3      329.24      429.14    127.47 o 
   8   1   3       48.07       85.62     37.45 o 
   9   1   3       65.57      195.33     50.27 o 
 -10   2   3       13.61       63.19     42.37 o 
  -9   2   3       16.38       52.42     34.47 o 
  -8   2   3     1792.95     1943.20    244.52 o 
  -7   2   3      244.83      203.10     23.90 o 
  -6   2   3     1664.78     1667.87     53.84 o 
  -5   2   3     3424.34     3443.52    114.00 o 
  -4   2   3      548.81      506.93     22.59 o 
  -3   2   3     1658.86     1542.41     86.47 o 
  -1   2   3    15476.24    16346.27    528.32 o 
   0   2   3     1360.04     1518.65     52.29 o 
   1   2   3      625.17      544.07     19.74 o 
   2   2   3        0.00        0.00     12.57 o 
   3   2   3      860.16      851.42     43.45 o 
   4   2   3     1109.60     1057.95     41.60 o 
   5   2   3      872.64      760.87     42.57 o 
   6   2   3     1558.07     1542.91    124.24 o 
   7   2   3      375.01      347.57     45.24 o 
   8   2   3        5.01       30.88     43.81 o 
 -10   3   3      379.07      425.13     63.91 o 
  -9   3   3      318.76      271.44     38.42 o 
  -8   3   3        4.22       13.40     18.20 o 
  -7   3   3     1487.20     1518.17     72.43 o 
  -6   3   3     2872.95     3066.09     91.87 o 
  -5   3   3     3204.00     3215.23    106.38 o 
  -4   3   3       28.20       44.42      7.41 o 
  -3   3   3     7375.12     8523.40    389.22 o 
  -1   3   3      942.38     1104.02     81.51 o 
   0   3   3     3983.71     4955.67    229.80 o 
   1   3   3     3490.89     3610.07    127.83 o 
   2   3   3     4427.39     5781.60    214.36 o 
   3   3   3       51.56       82.20     12.49 o 
   4   3   3      236.13      253.50     27.29 o 
   5   3   3     1042.71      714.20    101.26 o 
   6   3   3       22.96       40.21     36.62 o 
   7   3   3        5.24        0.00     40.93 o 
   8   3   3      127.67      193.89     51.70 o 
 -10   4   3      447.75      494.79     56.01 o 
  -9   4   3      131.29      154.75     23.07 o 
  -8   4   3      100.99      111.88     19.28 o 
  -7   4   3      710.17      661.38     30.63 o 
  -6   4   3       60.63       70.15     12.15 o 
  -5   4   3      851.61      807.19     32.75 o 
  -4   4   3     1905.66     1589.05     62.45 o 
  -3   4   3     9925.39     9656.60    443.80 o 
  -2   4   3     1247.52     1337.60     48.11 o 
  -1   4   3      107.60      149.64     13.09 o 
   3   4   3     3142.99     1878.61     91.20 o 
   4   4   3     1570.49     1621.52     83.30 o 
   5   4   3      137.31      148.65     38.78 o 
   6   4   3      135.07       92.64     41.65 o 
   7   4   3      125.92      117.05     48.11 o 
   8   4   3      196.10      191.02     55.30 o 
 -10   5   3       59.75       50.27     33.03 o 
  -9   5   3        4.24       25.85     27.29 o 
  -8   5   3      531.50      573.77     33.92 o 
  -7   5   3      175.54      183.27     17.51 o 
  -6   5   3        1.37       46.02     15.39 o 
  -5   5   3      389.72      444.75     34.98 o 
  -4   5   3      170.03      107.72     12.93 o 
  -3   5   3     1102.89     1103.75     55.30 o 
  -2   5   3     1273.49     1365.21     50.80 o 
  -1   5   3     2444.35     2624.38    138.96 o 
   0   5   3      192.24      246.12     19.75 o 
   1   5   3      444.83      423.19     28.69 o 
   2   5   3        0.95        0.00     15.33 o 
   3   5   3     1946.61     2081.71     76.83 o 
   4   5   3     1117.05     1116.50     77.92 o 
   5   5   3      331.24      353.32     48.11 o 
   6   5   3      155.14      106.28     45.96 o 
   7   5   3       55.66      106.28     51.70 o 
  -9   6   3        0.15       10.05     28.01 o 
  -8   6   3      227.00      209.69     30.88 o 
  -7   6   3      393.15      410.05     42.37 o 
  -6   6   3       69.13       77.07     13.70 o 
  -5   6   3      157.17      234.11     62.12 o 
  -3   6   3     2120.00     2286.83     79.83 o 
  -2   6   3      183.28      293.29     25.17 o 
   0   6   3      100.18      169.48     25.13 o 
   1   6   3       10.83       19.00     25.49 o 
   2   6   3      500.25      453.21     35.03 o 
   3   6   3      555.45      705.64     61.76 o 
   4   6   3      252.80      392.34     63.19 o 
   5   6   3       14.73        0.00     43.09 o 
   6   6   3       95.44       96.95     51.70 o 
   7   6   3       74.66      119.21     56.73 o 
  -9   7   3       90.45       76.84     32.32 o 
  -8   7   3      670.91      718.84     58.89 o 
  -7   7   3      946.70      947.20     64.63 o 
  -6   7   3       21.58       90.48     30.88 o 
  -5   7   3      315.49      279.35     36.62 o 
  -4   7   3        0.96        9.34      4.31 o 
  -3   7   3       53.71       37.32     11.82 o 
  -2   7   3      756.68      871.68     41.20 o 
  -1   7   3     6920.24     7398.41    243.48 o 
   0   7   3     1813.94     2067.56    102.69 o 
   1   7   3        0.41        0.00     19.78 o 
   2   7   3      180.95      217.69     25.55 o 
   3   7   3      850.72      876.07     50.99 o 
   4   7   3      129.44      126.39     45.24 o 
   5   7   3      326.29      398.56     58.89 o 
   6   7   3      343.35      352.60     61.76 o 
  -9   8   3       95.88      110.59     38.06 o 
  -8   8   3      155.33      147.22     38.06 o 
  -7   8   3      182.72      222.62     40.21 o 
  -6   8   3      826.85      833.74     69.66 o 
  -5   8   3     2732.13     2435.15    129.26 o 
  -4   8   3     1579.52     1689.74     96.95 o 
  -3   8   3      136.16      135.93     15.77 o 
  -2   8   3      710.80      725.38     85.46 o 
  -1   8   3      236.39      234.77     22.19 o 
   0   8   3       52.79       86.48     21.25 o 
   1   8   3      575.25      617.04     42.65 o 
   2   8   3     1673.82     1740.36     72.36 o 
   3   8   3        8.64       10.99     28.15 o 
   4   8   3       22.66       33.75     46.68 o 
   5   8   3       60.99       89.77     53.86 o 
  -8   9   3      122.08       96.95     43.81 o 
  -7   9   3        1.71        0.00     40.93 o 
  -6   9   3        0.47        0.00     37.34 o 
  -5   9   3       50.64       62.48     36.62 o 
  -4   9   3      381.80      472.52     55.30 o 
  -3   9   3     2020.46     2211.10    117.05 o 
  -2   9   3      896.59     1008.96     68.94 o 
  -1   9   3      736.85      800.33     44.94 o 
   0   9   3      276.68      633.97     83.30 o 
   1   9   3     1016.19     1138.73     57.62 o 
   2   9   3       66.34       91.33     28.42 o 
   3   9   3       49.30       48.83     31.48 o 
   4   9   3      107.68      137.16     53.14 o 
  -7  10   3      460.22      339.67     53.14 o 
  -6  10   3      184.62      111.31     43.81 o 
  -5  10   3       28.39        1.44     38.06 o 
  -4  10   3       89.13       78.99     38.06 o 
  -3  10   3     1620.92     1735.70     99.82 o 
  -2  10   3       89.70      107.72     35.19 o 
  -1  10   3      191.10      231.24     39.50 o 
   0  10   3       80.30      106.44     26.92 o 
   1  10   3        1.02       23.58     28.42 o 
   2  10   3      287.63      358.94     36.30 o 
   3  10   3       34.42       73.97     47.40 o 
  -6  11   3       31.63        0.00     44.52 o 
  -5  11   3      161.02      154.40     43.09 o 
  -4  11   3       36.78       25.85     39.50 o 
  -3  11   3        5.75       37.34     38.78 o 
  -2  11   3      495.13      533.57     63.19 o 
  -1  11   3        0.81       38.06     41.65 o 
   0  11   3       75.15       74.68     47.40 o 
   1  11   3       17.51       15.08     49.55 o 
   2  11   3       77.74      103.00     34.94 o 
  -5  12   3        1.34       17.23     43.09 o 
  -4  12   3       26.63        8.62     41.65 o 
  -3  12   3       12.29       11.49     42.37 o 
  -2  12   3       79.06       81.15     44.52 o 
  -1  12   3       57.52       67.50     46.68 o 
   0  12   3      268.70      261.40     50.99 o 
   1 -13   4      127.78      137.16     54.58 o 
   2 -13   4        9.56       56.73     53.86 o 
   3 -13   4      511.44      496.94     76.12 o 
  -2 -12   4        3.61       48.11     52.42 o 
  -1 -12   4      786.60      723.15     78.99 o 
   0 -12   4       29.40        5.74     48.11 o 
   1 -12   4       12.13        4.31     47.40 o 
   2 -12   4        0.23        0.00     48.11 o 
   3 -12   4      202.06      219.75     50.27 o 
   4 -12   4        6.22       56.01     50.27 o 
   5 -12   4       94.49       91.20     52.42 o 
  -3 -11   4      117.57      117.77     49.55 o 
  -2 -11   4       45.74       66.79     45.96 o 
  -1 -11   4     1136.91     1064.26     82.58 o 
   0 -11   4       78.86       50.99     43.81 o 
   1 -11   4      727.88      769.11     73.25 o 
   2 -11   4      271.81      307.36     48.11 o 
   3 -11   4       17.30       42.37     45.96 o 
   4 -11   4      149.69      171.63     49.55 o 
   5 -11   4      305.55      272.89     53.14 o 
   6 -11   4      373.86      304.48     55.30 o 
   7 -11   4        8.88        0.00     44.12 o 
  -4 -10   4       60.84       94.90     31.29 o 
  -3 -10   4      173.10      191.97     44.52 o 
  -2 -10   4      167.90      212.48     39.14 o 
  -1 -10   4       22.97        5.74     38.06 o 
   0 -10   4        8.82       12.93     37.34 o 
   1 -10   4      664.68      565.88     62.48 o 
   2 -10   4      197.18      171.63     41.65 o 
   3 -10   4      264.42      248.47     46.68 o 
   4 -10   4      233.14      231.95     48.83 o 
   5 -10   4      101.66       89.77     45.96 o 
   6 -10   4       89.28       23.84     52.06 o 
   7 -10   4      271.32      281.54    114.18 o 
  -5  -9   4        5.84       35.59     31.66 o 
  -4  -9   4        6.19        2.74     27.87 o 
  -3  -9   4      372.45      368.60     39.29 o 
  -2  -9   4       31.58       23.56     21.55 o 
  -1  -9   4       11.66       13.27     19.26 o 
   0  -9   4      175.79      160.14     35.19 o 
   1  -9   4      330.29      281.50     39.50 o 
   2  -9   4      131.95      119.21     38.06 o 
   3  -9   4      207.78      153.68     42.37 o 
   4  -9   4      938.21      967.31     80.43 o 
   5  -9   4      236.24      192.46     44.52 o 
   6  -9   4        6.88        0.00     35.48 o 
   7  -9   4      175.01      219.90     38.91 o 
   8  -9   4      203.71      178.02     53.14 o 
  -6  -8   4        1.86       36.95     33.47 o 
  -5  -8   4       35.23       31.77     29.40 o 
  -4  -8   4       16.23       16.08     24.82 o 
  -3  -8   4      428.01      445.99     36.30 o 
  -2  -8   4      707.92      741.96     39.23 o 
  -1  -8   4      339.83      321.58     28.98 o 
   0  -8   4      255.01      283.66     32.32 o 
   1  -8   4     1149.15     1333.55     67.50 o 
   2  -8   4      609.21      568.75     58.17 o 
   3  -8   4        9.91        0.00     34.47 o 
   4  -8   4      896.19      965.88     75.40 o 
   5  -8   4       63.73       42.37     37.34 o 
   6  -8   4       10.47        1.29     31.27 o 
   7  -8   4        3.61       21.43     31.30 o 
   8  -8   4      468.46      539.47     87.25 o 
  -7  -7   4       32.40       23.43     35.27 o 
  -6  -7   4      121.58      113.36     31.88 o 
  -5  -7   4        1.42        3.38     26.27 o 
  -4  -7   4      176.55      180.59     24.87 o 
  -3  -7   4      827.38      804.18     41.05 o 
  -2  -7   4       19.20       20.99     16.36 o 
  -1  -7   4     1371.14     1395.73     52.92 o 
   0  -7   4     3700.50     3739.98    174.50 o 
   1  -7   4      309.72      348.56     42.73 o 
   2  -7   4      322.41      297.30     35.91 o 
   3  -7   4      827.95      608.97     61.04 o 
   4  -7   4     3187.50     3179.85    160.86 o 
   5  -7   4      390.23      401.20     43.45 o 
   6  -7   4      157.54      192.39     29.85 o 
   7  -7   4       17.37       67.20     26.67 o 
   8  -7   4      143.29      252.06     80.43 o 
   9  -7   4        4.61       99.10     91.92 o 
  -7  -6   4      411.37      395.25     40.69 o 
  -6  -6   4       62.25       36.15     27.87 o 
  -5  -6   4      407.75      393.77     33.12 o 
  -4  -6   4     1611.19     1613.78     63.42 o 
  -3  -6   4      331.72      390.81     29.83 o 
  -2  -6   4       11.70        6.41     14.11 o 
  -1  -6   4     3804.85     3764.18    124.91 o 
   0  -6   4     3691.48     3422.95    123.52 o 
   1  -6   4      537.18      526.38     44.52 o 
   2  -6   4     3250.03     3185.59    155.11 o 
   3  -6   4     1407.31     1217.94     76.84 o 
   4  -6   4      191.74      163.73     33.03 o 
   5  -6   4     1527.95     1609.95     71.65 o 
   6  -6   4     3515.71     3301.89    128.07 o 
   7  -6   4      841.73      862.85     48.96 o 
   8  -6   4        1.45       48.83     76.12 o 
   9  -6   4        2.79       32.32     89.05 o 
  -8  -5   4      100.39      127.83     45.24 o 
  -7  -5   4       48.17       54.58     40.93 o 
  -6  -5   4       53.16       52.42     35.19 o 
  -5  -5   4      428.17      454.57     47.40 o 
  -4  -5   4      495.83      598.91     46.68 o 
  -3  -5   4      203.01      336.63     26.99 o 
  -2  -5   4     2518.79     2514.22     94.43 o 
  -1  -5   4      339.40      318.75     20.01 o 
   0  -5   4       34.41       38.40      9.02 o 
   1  -5   4     3131.48     3302.65    156.55 o 
   2  -5   4     2548.63     2607.50    127.83 o 
   3  -5   4     1476.94     1438.40     82.58 o 
   4  -5   4      173.61      388.50     61.76 o 
   5  -5   4       72.21       82.42     15.20 o 
   6  -5   4      110.04      129.71     20.20 o 
   7  -5   4        6.02       22.21     17.28 o 
   8  -5   4       31.16       76.12     75.40 o 
   9  -5   4       76.24      148.65     91.20 o 
  -8  -4   4      291.66      285.81     47.40 o 
  -7  -4   4      163.71      192.46     39.50 o 
  -6  -4   4       40.06       48.11     30.88 o 
  -5  -4   4      260.33      273.60     31.60 o 
  -4  -4   4      923.52      980.24     58.17 o 
  -3  -4   4     1224.05     1363.72     71.09 o 
  -2  -4   4     2258.96     2266.40    108.44 o 
  -1  -4   4       52.70       43.09     11.49 o 
   0  -4   4     2249.14     2242.94     74.89 o 
   1  -4   4      158.95      158.05     11.03 o 
   2  -4   4      767.27      614.00     43.81 o 
   3  -4   4      272.60      321.09     20.83 o 
   4  -4   4      548.60      460.90     23.46 o 
   5  -4   4      459.87      506.09     30.77 o 
   6  -4   4       13.16        9.76     16.15 o 
   7  -4   4       13.88        0.00     15.73 o 
   8  -4   4       11.81      142.91     76.12 o 
   9  -4   4       26.15       71.81     89.77 o 
  -9  -3   4      145.81      141.47     45.24 o 
  -8  -3   4       52.20       48.11     38.78 o 
  -7  -3   4        3.03        0.00     32.32 o 
  -6  -3   4      636.67      579.53     49.55 o 
  -4  -3   4     1017.99     1108.78     61.04 o 
  -3  -3   4     2456.57     2708.76    128.54 o 
  -2  -3   4     3750.30     3737.83    173.79 o 
  -1  -3   4     5128.73     5085.75    234.83 o 
   0  -3   4     1402.70     1522.38     51.28 o 
   1  -3   4     1823.04     1835.04     61.17 o 
   2  -3   4     5021.96     4448.91    145.73 o 
   3  -3   4     2661.67     2509.27     94.64 o 
   4  -3   4       19.14       54.24     11.62 o 
   5  -3   4      805.80      777.12     30.62 o 
   6  -3   4        1.06        0.00     17.37 o 
   7  -3   4       20.07        0.00     30.49 o 
   8  -3   4      312.11      445.74     42.82 o 
   9  -3   4      103.96      279.35     96.23 o 
  -9  -2   4        0.72       28.72     40.93 o 
  -8  -2   4       83.33       38.06     35.91 o 
  -7  -2   4      692.66      616.15     52.42 o 
  -6  -2   4     2183.22     2072.50    105.56 o 
  -3  -2   4     1003.42     1004.65     52.42 o 
  -2  -2   4     8503.89     8756.07    402.87 o 
   0  -2   4    60018.25    71812.29   3289.72 o 
   1  -2   4    47189.23    45416.83   1462.63 o 
   3  -2   4      730.83      805.67     31.33 o 
   4  -2   4     2095.22     2050.36     61.83 o 
   5  -2   4     4242.84     4375.63    127.70 o 
   6  -2   4      278.78      366.48     48.18 o 
   7  -2   4        0.54       25.29     30.89 o 
   8  -2   4        0.22       11.71     35.84 o 
   9  -2   4      102.46      184.15     52.78 o 
  -9  -1   4       17.63        7.90     38.78 o 
  -8  -1   4        2.87        4.31     31.60 o 
  -7  -1   4      899.92      852.41     58.89 o 
  -6  -1   4     3418.01     3296.90    158.71 o 
  -5  -1   4       38.13       56.73     20.11 o 
  -4  -1   4     1053.34      876.11     48.83 o 
  -2  -1   4     1152.69      912.02     45.24 o 
  -1  -1   4     8717.34     9008.85    413.64 o 
   0  -1   4    22613.37    23494.83   1077.18 o 
   1  -1   4    36324.17    37013.39   1174.20 o 
   2  -1   4      909.57      952.08     55.30 o 
   3  -1   4      445.71      377.73     24.42 o 
   4  -1   4      352.35      325.54     30.65 o 
   5  -1   4      166.72      155.82     44.52 o 
   6  -1   4      843.07      852.77     51.86 o 
   7  -1   4      650.67      636.27     61.40 o 
   8  -1   4      485.16      499.65     56.98 o 
   9  -1   4       29.03       96.45     70.38 o 
  -9   0   4        3.52        0.00     35.19 o 
  -8   0   4      369.54      340.39     48.83 o 
  -7   0   4     1089.49     1068.57     64.63 o 
  -6   0   4      173.35      223.34     34.47 o 
  -5   0   4     1316.17     1327.81     68.94 o 
  -4   0   4     6241.38     5319.14    247.03 o 
  -3   0   4    10087.59    10134.60    602.15 o 
   0   0   4        3.37        5.25      3.52 o 
   1   0   4       31.93       23.70      9.43 o 
   2   0   4     5806.96     5890.76    357.63 o 
   3   0   4     8363.64     8930.58    413.64 o 
   4   0   4       55.63       11.60     18.92 o 
   5   0   4      138.34      201.54     29.80 o 
   6   0   4        3.71        0.00     26.43 o 
   7   0   4     1365.72     1172.65     65.89 o 
   8   0   4      239.06      213.31     40.76 o 
   9   0   4       21.14      298.74    117.77 o 
 -10   1   4       26.20        2.87     41.65 o 
  -9   1   4      104.44      166.60     35.91 o 
  -8   1   4      750.08      824.41     58.89 o 
  -7   1   4      743.26      787.06     53.86 o 
  -6   1   4      185.50      178.32     16.76 o 
  -5   1   4      561.83      618.40     28.44 o 
  -3   1   4      346.67      246.32     18.67 o 
  -2   1   4     1013.43     1970.75    150.45 o 
  -1   1   4     8118.35     8830.01    285.11 o 
   0   1   4     4924.08     5292.97    148.56 o 
   1   1   4     2075.50     1979.15    124.95 o 
   2   1   4      276.86      762.32    128.54 o 
   3   1   4     4545.68     4993.94    184.87 o 
   4   1   4      100.26      130.74     18.80 o 
   5   1   4      397.19      379.77     37.59 o 
   6   1   4       13.68        0.00     29.26 o 
   7   1   4      987.74      962.40     77.56 o 
   8   1   4        0.49       28.22     40.42 o 
   9   1   4       83.84       74.68     50.99 o 
 -10   2   4        0.11       23.70     40.93 o 
  -9   2   4       56.69       27.29     33.03 o 
  -8   2   4     1041.92      978.08     63.91 o 
  -7   2   4      223.86      225.38     34.39 o 
  -6   2   4       49.53       32.27     24.72 o 
  -5   2   4       15.02       12.32     10.91 o 
  -4   2   4     8832.28     9156.54    261.85 o 
  -3   2   4       16.94       26.57      5.74 o 
  -1   2   4     8338.51     8978.42    531.55 o 
   0   2   4      805.71      920.97     34.21 o 
   1   2   4      227.73      210.84     14.96 o 
   2   2   4     3025.81     3074.01    114.66 o 
   3   2   4     3304.42     3381.35    195.33 o 
   5   2   4      534.46      728.89     63.19 o 
   6   2   4      624.76      559.94     51.51 o 
   7   2   4      322.32      298.02     46.68 o 
   8   2   4        0.02        0.00     46.68 o 
 -10   3   4        6.04       16.52     38.78 o 
  -9   3   4       16.94        7.05     21.76 o 
  -8   3   4       44.76       47.90     18.77 o 
  -7   3   4      308.34      324.98     26.78 o 
  -6   3   4     1826.56     1701.60     76.25 o 
  -5   3   4     3953.28     4060.03    118.71 o 
  -4   3   4      973.37     1048.18     38.59 o 
  -2   3   4     6030.66     6163.57    200.57 o 
   0   3   4      625.08      653.99     40.93 o 
   1   3   4      449.06      440.99     28.72 o 
   2   3   4        2.06        0.00     10.63 o 
   3   3   4     1195.87     1215.30     69.30 o 
   4   3   4      396.06      588.14     40.93 o 
   5   3   4      238.54      292.28     38.78 o 
   6   3   4     1374.98     1266.77     86.17 o 
   7   3   4       12.47        2.87     44.52 o 
   8   3   4       20.25       48.83     50.27 o 
 -10   4   4      400.39      367.68     52.42 o 
  -9   4   4      539.37      524.23     37.99 o 
  -8   4   4      407.46      337.31     28.89 o 
  -7   4   4      324.24      363.45     26.12 o 
  -6   4   4     3468.23     3439.50    187.13 o 
  -5   4   4     3411.39     3274.62     95.85 o 
  -4   4   4      188.52      204.90     25.78 o 
  -3   4   4      857.79     1018.33     56.01 o 
  -2   4   4      405.28      512.90     25.34 o 
  -1   4   4       24.47       87.65     25.13 o 
   0   4   4     3534.26     3956.53    398.56 o 
   1   4   4    14350.80    16592.95    764.80 o 
   3   4   4      513.22      316.69     20.83 o 
   4   4   4       42.95       48.11     26.57 o 
   5   4   4     1059.78      991.73     76.84 o 
   6   4   4      300.68      257.09     46.68 o 
   7   4   4       28.72       44.52     49.55 o 
   8   4   4      178.85      249.91     59.60 o 
  -9   5   4      277.86      293.71     43.81 o 
  -8   5   4       32.01       23.97     18.77 o 
  -7   5   4        7.77        9.68     15.99 o 
  -6   5   4     1605.08     1505.24     55.09 o 
  -5   5   4       87.62       91.54     12.94 o 
  -4   5   4     5468.76     5854.86    271.45 o 
  -3   5   4     9826.30     9550.63    310.77 o 
  -2   5   4     5449.68     5818.19    191.43 o 
  -1   5   4      273.53      283.03     26.63 o 
   0   5   4      205.97      246.67     18.77 o 
   1   5   4      915.91      920.93     41.56 o 
   2   5   4     1329.44     1303.17     53.20 o 
   3   5   4      480.89      525.88     36.50 o 
   4   5   4      956.48     1064.52     68.94 o 
   5   5   4      369.56      336.80     50.27 o 
   6   5   4       46.54       16.52     48.11 o 
   7   5   4       86.12       61.04     53.14 o 
  -9   6   4       28.12       27.29     29.44 o 
  -8   6   4      804.27      759.77     56.01 o 
  -7   6   4     1574.56     1437.68     80.43 o 
  -6   6   4       80.33       99.84     16.88 o 
  -5   6   4      232.01      306.88     33.39 o 
  -4   6   4       36.45       63.91     14.36 o 
  -3   6   4      920.43      868.51     37.95 o 
  -2   6   4        0.58       11.54     24.42 o 
  -1   6   4     4644.51     5376.75    178.74 o 
   0   6   4      820.91      896.81     41.63 o 
   1   6   4        5.06        0.00     17.51 o 
   2   6   4      368.63      412.23     34.94 o 
   3   6   4       51.63       47.18     22.90 o 
   4   6   4     1160.48      963.72     79.71 o 
   5   6   4        0.72        0.00     45.24 o 
   6   6   4        8.26        1.44     51.70 o 
  -9   7   4       58.41       55.30     33.75 o 
  -8   7   4       87.51       69.66     32.32 o 
  -7   7   4      353.25      389.94     50.27 o 
  -6   7   4        8.13       35.19     30.16 o 
  -5   7   4      348.47      337.57     27.77 o 
  -4   7   4        1.49        0.00     25.49 o 
  -3   7   4     2184.85     2242.46    101.97 o 
  -2   7   4     1262.43     1356.08     79.71 o 
  -1   7   4     1604.46     1947.65     72.36 o 
   0   7   4     1258.89     1396.58     56.87 o 
   1   7   4      817.19      866.50     45.18 o 
   2   7   4       68.21      158.10     28.01 o 
   3   7   4      835.10      926.12     52.63 o 
   4   7   4      200.98      300.89     52.42 o 
   5   7   4        2.13       12.93     50.27 o 
   6   7   4      129.01      110.59     58.89 o 
  -8   8   4      379.13      324.59     44.52 o 
  -7   8   4     1477.72     1580.59     96.95 o 
  -6   8   4      407.10      314.54     43.81 o 
  -5   8   4      293.17      263.55     40.21 o 
  -4   8   4      817.16      894.78     68.94 o 
  -3   8   4        9.25        3.07     15.61 o 
  -2   8   4        2.77        0.00     18.12 o 
  -1   8   4     2338.56     2660.93     94.95 o 
   0   8   4     2253.99     2382.52     87.34 o 
   1   8   4       59.85      108.50     23.85 o 
   2   8   4       28.76       36.84     26.66 o 
   3   8   4       62.73       91.20     43.81 o 
   4   8   4      261.42      226.93     54.58 o 
   5   8   4       53.61      111.31     56.01 o 
  -8   9   4       70.70       73.97     45.24 o 
  -7   9   4      161.26      103.41     45.24 o 
  -6   9   4      634.80      514.18     66.07 o 
  -5   9   4     2176.58     2162.27    119.93 o 
  -4   9   4      946.70      941.46     71.81 o 
  -3   9   4      196.06      210.41     35.91 o 
  -2   9   4       90.76       72.22     20.65 o 
  -1   9   4      273.81      311.70     29.22 o 
   0   9   4      324.13      364.02     33.11 o 
   1   9   4      767.95      905.30     52.29 o 
   2   9   4      166.04      226.81     31.43 o 
   3   9   4       28.65       28.72     46.68 o 
   4   9   4       14.78       35.91     50.99 o 
  -7  10   4        0.52        0.00     44.52 o 
  -6  10   4        8.29        0.00     40.93 o 
  -5  10   4       45.04       18.67     39.50 o 
  -4  10   4       14.36       35.91     37.34 o 
  -3  10   4     1531.90     1615.78     94.07 o 
  -2  10   4      423.82      529.26     57.45 o 
  -1  10   4       64.69       64.63     34.47 o 
   0  10   4       89.08       98.38     25.33 o 
   1  10   4      219.64      255.94     31.73 o 
   2  10   4      442.09      517.89     51.54 o 
   3  10   4        4.54       81.87     50.27 o 
  -6  11   4      250.25      182.40     48.11 o 
  -5  11   4        0.02        0.00     40.21 o 
  -4  11   4        0.44        0.00     39.50 o 
  -3  11   4       14.90       26.57     38.78 o 
  -2  11   4      423.04      417.23     58.89 o 
  -1  11   4       11.14       14.36     40.93 o 
   0  11   4      106.55      113.46     42.37 o 
   1  11   4       27.92       50.99     48.83 o 
  -4  12   4       88.58      126.39     42.37 o 
  -3  12   4        0.88        0.00     41.65 o 
  -2  12   4       93.14      103.41     42.37 o 
  -1  12   4        2.11        0.00     44.52 o 
   1 -13   5       21.03       57.45     53.86 o 
   2 -13   5       56.61       70.38     55.30 o 
   3 -13   5       25.08       63.91     57.45 o 
  -2 -12   5        8.92       86.89     53.14 o 
  -1 -12   5       75.05       44.52     50.99 o 
   0 -12   5       39.08       39.50     48.11 o 
   1 -12   5        6.21       16.52     48.83 o 
   2 -12   5      153.02       78.99     50.27 o 
   3 -12   5      158.61      177.38     52.42 o 
   4 -12   5      308.77      349.01     58.17 o 
   5 -12   5        1.57        0.00     51.70 o 
  -3 -11   5      140.24      150.09     48.11 o 
  -2 -11   5       41.34       61.04     46.68 o 
  -1 -11   5      408.17      428.00     65.35 o 
   0 -11   5      686.31      660.67     70.38 o 
   1 -11   5       17.97        0.00     43.09 o 
   2 -11   5       29.13        0.00     44.52 o 
   3 -11   5      438.66      409.33     56.01 o 
   4 -11   5      299.07      297.30     54.58 o 
   5 -11   5        1.41        0.00     48.83 o 
   6 -11   5      392.05      303.05     56.73 o 
  -4 -10   5      233.81      245.21     33.47 o 
  -3 -10   5       34.28       48.11     27.58 o 
  -2 -10   5        2.37       17.13     24.13 o 
  -1 -10   5      101.65      101.97     39.50 o 
   0 -10   5      285.30      216.87     40.93 o 
   1 -10   5      103.46       82.58     40.21 o 
   2 -10   5     2273.23     2286.50    127.83 o 
   3 -10   5       24.08       22.98     43.09 o 
   4 -10   5        6.08       20.83     46.68 o 
   5 -10   5      457.29      404.30     56.01 o 
   6 -10   5      641.33      537.13     61.15 o 
   7 -10   5       26.78       22.34     40.59 o 
  -5  -9   5      228.06      208.38     34.27 o 
  -4  -9   5       24.04       33.91     28.31 o 
  -3  -9   5      714.58      780.18     46.08 o 
  -2  -9   5      367.40      382.11     35.16 o 
  -1  -9   5       15.11        1.98     19.39 o 
   0  -9   5       30.36       17.23     33.75 o 
   1  -9   5      782.74      715.97     63.91 o 
   2  -9   5     1379.93     1255.28     84.02 o 
   3  -9   5       97.79       60.32     40.93 o 
   4  -9   5      659.30      689.40     74.68 o 
   5  -9   5       73.71       30.88     43.09 o 
   6  -9   5       27.79       36.66     35.97 o 
   7  -9   5       15.75       31.03     36.22 o 
   8  -9   5      190.41      267.86     94.79 o 
  -6  -8   5       25.75       16.52     34.05 o 
  -5  -8   5      172.16      171.11     30.64 o 
  -4  -8   5        3.74        0.00     25.15 o 
  -3  -8   5      384.02      372.26     35.86 o 
  -2  -8   5      212.37      219.53     22.19 o 
  -1  -8   5      192.56      202.77     19.84 o 
   1  -8   5      432.10      438.05     50.27 o 
   2  -8   5     1133.97     1074.31     73.97 o 
   3  -8   5      198.84      115.62     38.78 o 
   4  -8   5      300.37      380.61     50.27 o 
   5  -8   5       62.99       19.93     33.25 o 
   6  -8   5       86.12      111.07     33.40 o 
   7  -8   5       74.15       84.96     31.99 o 
   8  -8   5      120.01      106.28     87.61 o 
  -7  -7   5       25.77       14.68     34.86 o 
  -6  -7   5      571.39      509.06     41.83 o 
  -5  -7   5      237.21      268.93     30.18 o 
  -4  -7   5       15.44        9.11     28.01 o 
  -3  -7   5     1530.76     1650.10     64.16 o 
  -2  -7   5     1020.84     1050.68     44.77 o 
  -1  -7   5      447.48      468.22     36.62 o 
   0  -7   5      600.82      607.53     37.34 o 
   1  -7   5      172.44      236.92     29.44 o 
   2  -7   5     1373.55     1336.43     81.15 o 
   3  -7   5      153.98       91.20     34.47 o 
   4  -7   5      546.92      477.55     61.04 o 
   5  -7   5      398.73      404.05     44.85 o 
   6  -7   5        3.48        9.45     29.80 o 
   7  -7   5        1.25       14.12     26.16 o 
   8  -7   5      325.84      448.11     90.48 o 
   9  -7   5       58.99      116.34     96.23 o 
  -7  -6   5      870.90      731.77     68.22 o 
  -6  -6   5       99.47       83.30     38.06 o 
  -5  -6   5       30.15       27.10     24.02 o 
  -4  -6   5      122.24      145.42     22.49 o 
  -3  -6   5       48.15       49.37     17.38 o 
  -2  -6   5      795.52      751.43     35.58 o 
   0  -6   5     5616.79     5767.35    188.39 o 
   1  -6   5     3246.24     3137.13    207.54 o 
   2  -6   5      210.44      182.40     29.44 o 
   3  -6   5     1936.05     1487.95     87.61 o 
   4  -6   5     2502.36     2165.86    116.34 o 
   5  -6   5     1056.31     1003.43     53.65 o 
   6  -6   5       65.85      120.04     23.93 o 
   7  -6   5      128.19      169.18     44.16 o 
   8  -6   5      273.19      279.35     84.02 o 
   9  -6   5       11.98       41.65     91.92 o 
  -8  -5   5        9.14        7.90     45.24 o 
  -7  -5   5       70.21       41.65     39.50 o 
  -6  -5   5      486.59      471.81     52.42 o 
  -5  -5   5      710.37      579.53     50.99 o 
  -4  -5   5     2304.68     2285.07    114.18 o 
  -3  -5   5     2066.75     2017.93    100.54 o 
  -2  -5   5        7.37        8.45     12.94 o 
  -1  -5   5     3031.29     2925.63    137.88 o 
   0  -5   5     3857.72     3686.77    121.61 o 
   1  -5   5     3238.84     3405.99    112.45 o 
   2  -5   5       27.76        0.00     20.83 o 
   3  -5   5       64.70        0.00     25.13 o 
   4  -5   5     1071.06     1154.23     39.73 o 
   5  -5   5       41.90       74.89     19.93 o 
   6  -5   5     1673.50     1652.55     70.09 o 
   7  -5   5     2584.09     2667.83    184.56 o 
   8  -5   5      133.66      224.05     81.87 o 
   9  -5   5        0.28       48.83     92.64 o 
  -8  -4   5      609.11      543.62     59.60 o 
  -7  -4   5      121.29      147.22     36.62 o 
  -6  -4   5       63.44       81.87     30.16 o 
  -5  -4   5     1087.00      951.51     60.32 o 
  -4  -4   5     1943.33     1863.53     94.79 o 
  -2  -4   5     2098.37     2346.11    112.03 o 
  -1  -4   5      837.61      796.49     47.04 o 
   0  -4   5       89.92       71.81     15.08 o 
   1  -4   5     6878.13     7699.09    249.58 o 
   2  -4   5     8823.43     9279.94    300.36 o 
   3  -4   5     7358.65     6291.49    420.78 o 
   5  -4   5       69.96       65.76     14.06 o 
   6  -4   5      295.06      296.90     22.97 o 
   7  -4   5      223.96      306.40     38.93 o 
   8  -4   5      175.26      311.67     85.46 o 
   9  -4   5       68.52      180.97     98.38 o 
  -9  -3   5       95.26      137.16     44.52 o 
  -8  -3   5      392.39      369.12     53.14 o 
  -7  -3   5      168.51      169.48     35.19 o 
  -6  -3   5      794.46      787.78     56.01 o 
  -4  -3   5      773.18      716.69     45.96 o 
  -3  -3   5      114.46       79.71     16.52 o 
  -2  -3   5     5321.37     5313.39    246.32 o 
  -1  -3   5     4022.08     4154.34    192.46 o 
   0  -3   5     2377.09     2558.06     84.55 o 
   1  -3   5      443.25      377.81     17.77 o 
   2  -3   5      694.39      624.35     37.31 o 
   3  -3   5     1242.23     1023.14     40.62 o 
   4  -3   5      540.94      601.85     25.20 o 
   5  -3   5      405.36      400.02     21.29 o 
   6  -3   5       29.41       24.81     12.97 o 
   7  -3   5      525.53      603.41     55.56 o 
   8  -3   5      231.81      239.06     41.34 o 
   9  -3   5      135.23      274.32     99.82 o 
  -9  -2   5       50.39       61.76     40.93 o 
  -8  -2   5      230.79      242.01     38.78 o 
  -7  -2   5      265.00      230.52     34.47 o 
  -6  -2   5      238.57      252.78     30.88 o 
  -4  -2   5     1002.41      871.80     48.83 o 
  -3  -2   5       76.46       85.46     15.08 o 
  -2  -2   5     3316.07     3307.67    154.40 o 
  -1  -2   5     9979.36     9846.90    452.42 o 
   0  -2   5     1199.35     1447.74     68.94 o 
   1  -2   5      310.47      309.10     15.21 o 
   2  -2   5     3007.20     2629.74     80.39 o 
   4  -2   5       30.56       28.20     14.10 o 
   5  -2   5     2736.21     2783.49     84.20 o 
   6  -2   5       13.01       26.25     28.63 o 
   7  -2   5       97.21      122.36     35.56 o 
   8  -2   5      188.33      260.34     41.55 o 
   9  -2   5      171.66      360.06     64.63 o 
  -9  -1   5        1.61        0.00     35.91 o 
  -8  -1   5        9.62       26.57     31.60 o 
  -7  -1   5      857.26      707.35     53.14 o 
  -6  -1   5     3038.37     2894.75    141.47 o 
  -5  -1   5     2039.77     2139.29    104.85 o 
  -2  -1   5    11500.60    11793.01    541.46 o 
  -1  -1   5     1515.04     1560.48     74.68 o 
   0  -1   5    21171.10    26857.80   1231.58 o 
   1  -1   5     1247.20     1282.06     50.19 o 
   3  -1   5     2488.90     2648.50    131.42 o 
   4  -1   5     1776.52     1238.76     89.77 o 
   5  -1   5     3226.32     3150.62    122.62 o 
   6  -1   5      370.39      428.80     87.97 o 
   7  -1   5       16.79       24.45     33.53 o 
   8  -1   5       85.03       74.84     39.89 o 
   9  -1   5       17.65       91.79     83.30 o 
  -9   0   5       96.97      133.57     36.62 o 
  -8   0   5       75.78      100.54     30.88 o 
  -7   0   5        6.64       13.64     25.13 o 
  -6   0   5      806.42      742.54     49.55 o 
  -5   0   5     1380.61     1326.37     68.94 o 
  -4   0   5     5936.02     6399.19    296.58 o 
  -1   0   5     2234.81     2245.96     82.26 o 
   0   0   5    19021.66    18631.87    526.28 o 
   1   0   5    17799.13     8702.93    402.15 o 
   2   0   5     1964.46     2043.89     80.75 o 
   3   0   5       34.94       33.12     18.47 o 
   4   0   5       51.37       62.95     10.40 o 
   5   0   5      621.53      363.13     44.52 o 
   6   0   5        0.65        3.67     33.03 o 
   7   0   5      408.10      477.44     85.82 o 
   8   0   5      576.84      550.80     61.11 o 
   9   0   5       18.08      123.81    134.65 o 
 -10   1   5        4.50        6.46     39.50 o 
  -9   1   5        7.83       11.49     33.75 o 
  -8   1   5      453.58      494.79     48.83 o 
  -7   1   5       62.70       79.71     25.13 o 
  -6   1   5      337.25      422.48     28.01 o 
  -5   1   5      692.43      819.10     34.52 o 
  -4   1   5     7511.93     7506.26    243.73 o 
  -2   1   5      685.16      722.43     38.78 o 
  -1   1   5     1026.98     1006.61     35.29 o 
   0   1   5       16.19       19.37      6.05 o 
   1   1   5     1478.41     1472.41     42.88 o 
   2   1   5     2400.55     2523.16     97.99 o 
   3   1   5     5388.99     4839.07    181.79 o 
   4   1   5     3095.71     1762.27    119.93 o 
   5   1   5        1.87       12.21     28.72 o 
   6   1   5      774.00      559.80     50.62 o 
   7   1   5       70.73       42.37     36.46 o 
   8   1   5      195.55      186.75     54.94 o 
 -10   2   5       15.01       16.52     38.06 o 
  -9   2   5       36.98       40.93     33.75 o 
  -8   2   5      636.20      703.76     54.58 o 
  -7   2   5      281.91      279.09     27.67 o 
  -6   2   5        1.54        7.29     13.39 o 
  -5   2   5      297.07      301.55     20.54 o 
  -4   2   5      636.22      839.16     33.26 o 
  -2   2   5     2041.17     2227.48     74.13 o 
  -1   2   5    23695.14    25875.48    836.02 o 
   0   2   5      203.67      277.98     17.76 o 
   3   2   5     2451.98     2634.16    115.26 o 
   4   2   5      133.74      178.81     28.72 o 
   5   2   5       45.65       59.48     44.88 o 
   6   2   5      335.11      227.89     37.53 o 
   7   2   5       20.92       56.06     39.77 o 
   8   2   5       14.83       24.42     48.11 o 
 -10   3   5        0.56        5.74     37.34 o 
  -9   3   5        2.52        0.00     21.82 o 
  -8   3   5      344.52      304.77     30.21 o 
  -7   3   5     1064.92     1009.04     42.38 o 
  -6   3   5      287.77      281.60     23.58 o 
  -5   3   5      428.45      382.37     23.34 o 
  -4   3   5      609.48      514.84     47.04 o 
  -3   3   5    12638.67    13812.45    446.33 o 
  -2   3   5      385.42      495.30     22.56 o 
   0   3   5      151.24      146.06     13.60 o 
   1   3   5      249.32      276.96     20.01 o 
   2   3   5      612.77      697.26     33.42 o 
   5   3   5      314.01      305.20     41.65 o 
   6   3   5       71.22       45.24     40.21 o 
   7   3   5        0.14        1.44     45.24 o 
   8   3   5       58.13      101.26     53.14 o 
  -9   4   5       18.92       20.80     21.54 o 
  -8   4   5      277.15      328.14     30.35 o 
  -7   4   5      891.04      861.03     38.59 o 
  -6   4   5     1009.19      922.86     38.34 o 
  -5   4   5     1604.87     1598.18     56.87 o 
  -3   4   5      594.81      674.93     29.33 o 
  -2   4   5     3916.98     4274.21    141.42 o 
  -1   4   5     7417.49     7513.22    245.76 o 
   0   4   5     3389.19     3664.53    123.64 o 
   2   4   5       32.42       21.54     23.70 o 
   3   4   5       45.77       29.44     28.72 o 
   4   4   5       70.98      135.01     35.91 o 
   5   4   5     1593.98     1556.17     96.95 o 
   6   4   5       28.34       32.32     45.24 o 
   7   4   5       15.44       38.06     50.99 o 
  -9   5   5      472.93      440.93     48.11 o 
  -8   5   5      489.75      445.88     32.45 o 
  -7   5   5      278.70      243.55     25.90 o 
  -6   5   5     3852.63     3830.97    127.96 o 
  -5   5   5     3785.32     3874.27    182.40 o 
  -4   5   5     1317.67     1411.83     71.81 o 
  -3   5   5      450.09      602.95     30.19 o 
  -2   5   5      199.27      204.79     38.42 o 
  -1   5   5      882.13     1017.13     53.86 o 
   0   5   5        6.60        8.37     14.19 o 
   1   5   5     7566.58     9133.14    298.30 o 
   2   5   5     1890.00     2035.49     93.00 o 
   3   5   5       63.39       44.71     19.48 o 
   4   5   5      158.25      172.35     41.65 o 
   5   5   5       77.24       90.48     43.81 o 
   6   5   5       64.42       25.85     49.55 o 
   7   5   5        0.97        5.74     54.58 o 
  -9   6   5      360.19      400.71     49.55 o 
  -8   6   5        0.99       24.42     28.72 o 
  -7   6   5      769.61      673.77     35.50 o 
  -6   6   5      210.55      205.02     18.12 o 
  -5   6   5     1377.74     1194.43     47.60 o 
  -3   6   5     2532.18     2474.88     86.76 o 
  -2   6   5     1448.35     1511.06     59.08 o 
  -1   6   5       32.29       22.87     16.23 o 
   0   6   5      109.91      138.71     17.98 o 
   1   6   5      812.93      749.61     39.96 o 
   2   6   5      352.73      347.80     30.18 o 
   3   6   5      344.83      328.49     32.22 o 
   4   6   5       21.51        0.00     42.37 o 
   5   6   5        9.79        0.00     48.11 o 
   6   6   5        0.46       12.21     52.42 o 
  -9   7   5       16.77       48.11     35.19 o 
  -8   7   5      179.78      199.64     36.62 o 
  -7   7   5      407.81      459.60     51.70 o 
  -6   7   5      711.47      665.70     59.60 o 
  -5   7   5      490.81      499.21     32.59 o 
  -4   7   5      220.02      237.07     24.23 o 
  -3   7   5      169.05      185.91     18.73 o 
  -2   7   5      385.02      392.24     32.73 o 
  -1   7   5      561.16      657.08     38.55 o 
   0   7   5      595.02      595.00     37.03 o 
   1   7   5       10.26       30.27     20.80 o 
   2   7   5       73.32       77.30     22.60 o 
   3   7   5      508.18      424.41     63.91 o 
   4   7   5       26.93        0.00     45.96 o 
   5   7   5      129.03       87.61     54.58 o 
  -8   8   5        0.07       20.11     38.78 o 
  -7   8   5      207.38      188.15     41.65 o 
  -6   8   5      113.81       94.79     38.06 o 
  -5   8   5       48.45        0.00     33.75 o 
  -4   8   5       45.78       53.69     16.72 o 
  -3   8   5      277.03      361.66     42.01 o 
  -2   8   5     1545.58     1532.00     71.81 o 
  -1   8   5      783.43      701.99     41.33 o 
   1   8   5      892.22      999.13     50.71 o 
   2   8   5     1003.68      902.59     52.18 o 
   3   8   5       26.66       34.47     45.24 o 
   4   8   5      395.40      473.24     63.19 o 
   5   8   5        4.10       98.38     57.45 o 
  -8   9   5      138.66      153.68     47.40 o 
  -7   9   5      787.24      801.43     77.56 o 
  -6   9   5      344.84      312.38     48.11 o 
  -5   9   5        0.44        0.00     35.91 o 
  -4   9   5        7.29        0.00     35.19 o 
  -3   9   5        3.27        0.00     33.03 o 
  -2   9   5       33.64       15.26     28.37 o 
  -1   9   5      288.52      341.56     30.18 o 
   0   9   5     1613.69     1682.64     68.53 o 
   1   9   5        4.84       20.38     25.64 o 
   2   9   5        2.12       61.76     42.37 o 
   3   9   5        2.73       40.21     48.83 o 
   4   9   5      303.21      359.06     61.76 o 
  -7  10   5        7.57        0.00     45.96 o 
  -6  10   5      259.24      272.89     48.83 o 
  -5  10   5     1484.91     1599.26     99.10 o 
  -4  10   5     1434.30     1451.33     89.77 o 
  -3  10   5      196.87      182.40     38.06 o 
  -2  10   5      239.04      220.46     37.34 o 
  -1  10   5      219.17      227.64     38.78 o 
   0  10   5      318.19      311.36     38.06 o 
   1  10   5       14.33       20.66     28.42 o 
   2  10   5      289.76      385.63     54.58 o 
   3  10   5      173.86      273.60     56.01 o 
  -6  11   5        0.35        0.00     44.52 o 
  -5  11   5       97.45       57.45     43.09 o 
  -4  11   5       23.15       17.95     39.50 o 
  -3  11   5      134.70      163.73     39.50 o 
  -2  11   5      800.93      753.31     68.22 o 
  -1  11   5       66.49       76.12     41.65 o 
   0  11   5       32.07       36.62     43.09 o 
   1  11   5       23.58        0.00     45.24 o 
  -3  12   5       20.14        0.00     42.37 o 
  -2  12   5      135.43      128.54     42.37 o 
   2 -13   6       21.81       35.19     56.01 o 
  -1 -12   6       57.02       86.89     51.70 o 
   0 -12   6       45.85        7.18     48.83 o 
   1 -12   6      115.91      154.40     51.70 o 
   2 -12   6       25.78       23.70     50.99 o 
   3 -12   6        8.73       10.05     53.14 o 
   4 -12   6      122.41      109.15     56.73 o 
   5 -12   6       50.82        7.90     55.30 o 
  -3 -11   6      179.61      178.81     50.27 o 
  -2 -11   6       92.45       90.48     48.11 o 
  -1 -11   6      144.57      124.24     46.68 o 
   0 -11   6      127.11       87.61     44.52 o 
   1 -11   6       61.82       28.72     45.24 o 
   2 -11   6       13.49        0.00     46.68 o 
   3 -11   6       89.42       63.91     49.55 o 
   4 -11   6      438.21      475.40     62.48 o 
   5 -11   6      100.07       68.22     53.14 o 
   6 -11   6       19.05        0.00     44.75 o 
  -4 -10   6      169.18      171.08     33.74 o 
  -3 -10   6      146.60      162.43     49.19 o 
  -2 -10   6      115.82       94.07     41.65 o 
  -1 -10   6      585.82      557.26     61.04 o 
   0 -10   6      853.78      903.40     71.09 o 
   1 -10   6      426.89      413.64     59.60 o 
   2 -10   6       61.38       71.81     43.09 o 
   3 -10   6      556.86      454.57     69.66 o 
   4 -10   6      380.30      318.13     55.30 o 
   5 -10   6       13.09       25.85     48.83 o 
   6 -10   6      187.28      182.51     80.79 o 
   7 -10   6       22.68        9.15     41.62 o 
  -5  -9   6      137.33      116.15     32.90 o 
  -4  -9   6      544.32      559.43     46.05 o 
  -3  -9   6       24.72       42.17     25.34 o 
  -2  -9   6        0.31        0.00     21.56 o 
  -1  -9   6      229.85      199.92     22.08 o 
   0  -9   6      278.87      249.91     38.06 o 
   1  -9   6      829.23      902.68     68.94 o 
   2  -9   6      782.94      750.44     70.38 o 
   3  -9   6     1049.17      960.13     80.43 o 
   4  -9   6        0.57        0.00     44.52 o 
   5  -9   6      362.04      308.07     51.70 o 
   6  -9   6      578.42      545.25     56.72 o 
   7  -9   6      137.54      123.86     36.97 o 
   8  -9   6        2.95       43.09     96.23 o 
  -6  -8   6       56.47       33.49     34.96 o 
  -5  -8   6      235.64      251.96     33.19 o 
  -4  -8   6      219.09      215.58     29.12 o 
  -3  -8   6       96.90       88.91     24.23 o 
  -2  -8   6     1688.62     1694.80     65.18 o 
  -1  -8   6        2.37        0.00     16.71 o 
   0  -8   6        3.07        0.00     14.57 o 
   1  -8   6      925.85      912.73     66.79 o 
   2  -8   6      881.21      861.75     69.66 o 
   3  -8   6      416.18      346.14     46.68 o 
   4  -8   6      784.76      620.46     73.97 o 
   5  -8   6       48.61       46.13     34.18 o 
   6  -8   6        4.51       18.41     33.70 o 
   7  -8   6       46.42       75.82     35.19 o 
   8  -8   6      213.23      283.66     91.92 o 
  -7  -7   6       65.24       61.41     35.58 o 
  -6  -7   6       89.37       81.81     30.86 o 
  -5  -7   6      153.32      170.96     28.89 o 
  -4  -7   6      114.05      131.53     24.74 o 
  -3  -7   6      287.71      269.53     27.08 o 
  -2  -7   6     1286.76     1272.34     51.68 o 
  -1  -7   6      401.61      389.94     34.47 o 
   0  -7   6     1014.67     1023.06     41.38 o 
   1  -7   6       18.18        0.00     18.67 o 
   2  -7   6      307.43      313.10     37.34 o 
   3  -7   6       24.63        0.00     33.75 o 
   4  -7   6      406.76      321.00     46.68 o 
   5  -7   6       15.71       40.16     29.20 o 
   6  -7   6      199.56      204.28     30.96 o 
   7  -7   6       51.72       37.34     76.12 o 
   8  -7   6        1.41       13.64     85.46 o 
  -7  -6   6      105.13      160.86     44.52 o 
  -6  -6   6      309.33      319.56     43.81 o 
  -5  -6   6        2.38       24.42     30.88 o 
  -4  -6   6       40.44       69.66     28.72 o 
  -3  -6   6      166.70      172.91     20.34 o 
  -1  -6   6      207.01      135.01     21.54 o 
   0  -6   6      603.28      786.18     33.80 o 
   1  -6   6       29.66       22.98     22.26 o 
   2  -6   6     2763.56     2853.10    140.75 o 
   3  -6   6       13.09        8.62     30.16 o 
   4  -6   6      459.98      330.88     35.12 o 
   5  -6   6      920.30     1024.20     61.04 o 
   6  -6   6        3.98       19.21     32.32 o 
   7  -6   6        1.96       51.70     71.81 o 
   8  -6   6       11.73       49.55     84.02 o 
   9  -6   6      193.42      248.47    101.97 o 
  -8  -5   6        1.35       25.85     45.24 o 
  -7  -5   6       45.66       90.48     38.78 o 
  -6  -5   6     1565.02     1365.87     81.15 o 
  -5  -5   6       31.36       30.88     28.72 o 
  -4  -5   6        8.44       20.11     24.42 o 
  -3  -5   6     1031.19     1115.24     63.19 o 
  -2  -5   6      517.05      459.60     35.91 o 
  -1  -5   6      902.30     1090.61     42.06 o 
   0  -5   6     1314.89     1305.57     47.66 o 
   1  -5   6     4782.08     4893.44    160.46 o 
   2  -5   6        7.93        0.00      8.98 o 
   3  -5   6     1660.71     1391.89    137.88 o 
   4  -5   6     2531.47     2349.69     82.60 o 
   5  -5   6     2062.11     1947.52     79.97 o 
   6  -5   6       33.70       70.56     19.39 o 
   7  -5   6      455.89      703.04     96.23 o 
   8  -5   6      134.99      225.49     87.61 o 
   9  -5   6       49.07       67.50     96.95 o 
  -8  -4   6       44.91       49.55     40.21 o 
  -7  -4   6      399.52      414.36     50.99 o 
  -6  -4   6       23.76       29.44     30.16 o 
  -5  -4   6      331.67      287.25     39.50 o 
  -4  -4   6     1779.56     1551.15     81.15 o 
  -3  -4   6     1550.11     1380.95     71.81 o 
  -2  -4   6      819.03      700.89     42.37 o 
  -1  -4   6     2344.13     2426.54    114.90 o 
   0  -4   6     3689.26     3640.88    130.70 o 
   1  -4   6     1546.53     1649.80     57.08 o 
   2  -4   6      976.47      886.36     34.83 o 
   3  -4   6     1769.55     1475.39    184.56 o 
   4  -4   6      407.29      482.37     61.40 o 
   5  -4   6      578.46      681.76     36.92 o 
   6  -4   6      524.57      564.36     53.27 o 
   7  -4   6      401.98      455.82     47.40 o 
   8  -4   6      260.35      437.34     94.79 o 
   9  -4   6        0.05       90.48     96.23 o 
  -9  -3   6        3.03       43.09     42.37 o 
  -8  -3   6      437.34      391.38     53.14 o 
  -7  -3   6       54.09       64.63     32.32 o 
  -6  -3   6      527.45      502.69     46.68 o 
  -5  -3   6      110.49       48.11     18.67 o 
  -4  -3   6     4260.32     3814.67    180.25 o 
  -2  -3   6     2091.72     2394.94    114.18 o 
  -1  -3   6     6380.94     6136.36    283.66 o 
   0  -3   6      192.64      257.81     20.83 o 
   2  -3   6     3890.02     3877.81    112.40 o 
   3  -3   6     6965.39     3502.29    216.15 o 
   4  -3   6      146.18      226.21     33.03 o 
   5  -3   6       14.87       34.24     20.03 o 
   6  -3   6        2.68        0.00     33.27 o 
   7  -3   6       73.85       85.66     39.91 o 
   8  -3   6       12.47       45.00     44.43 o 
   9  -3   6      104.38      239.13    104.13 o 
  -9  -2   6       60.89       74.68     39.50 o 
  -8  -2   6      208.13      194.61     36.62 o 
  -7  -2   6       39.89       41.65     28.72 o 
  -6  -2   6       85.28       94.79     26.57 o 
  -4  -2   6       21.30       43.81     17.23 o 
  -3  -2   6     1793.26     1815.41     89.05 o 
  -2  -2   6      711.22      693.71     40.21 o 
   0  -2   6      354.67      321.72     22.98 o 
   1  -2   6      910.14      827.58     41.88 o 
   2  -2   6        7.34        1.58     11.62 o 
   3  -2   6     1405.90     1150.69     53.83 o 
   4  -2   6        0.06        0.00     25.13 o 
   5  -2   6      265.38      143.62     33.75 o 
   6  -2   6       32.80       67.94     32.98 o 
   7  -2   6       82.71       54.73     37.26 o 
   8  -2   6        6.51       62.92     42.65 o 
   9  -2   6       91.31      220.58     49.26 o 
  -9  -1   6       24.71        0.00     35.91 o 
  -8  -1   6     1140.43      958.69     65.35 o 
  -7  -1   6      150.88      174.50     30.16 o 
  -6  -1   6      809.19      759.06     52.42 o 
  -5  -1   6      163.08      163.01     21.54 o 
  -4  -1   6      590.50      465.34     32.32 o 
  -3  -1   6     1033.83      539.31     31.60 o 
  -2  -1   6     1527.39     1513.80     73.97 o 
   0  -1   6     1575.25      962.28     47.40 o 
   1  -1   6      383.21      231.24     16.52 o 
   2  -1   6     1952.20     1887.69     75.22 o 
   3  -1   6      174.01      100.63     36.27 o 
   4  -1   6      136.88      117.49     35.19 o 
   5  -1   6        9.03        0.00     30.16 o 
   6  -1   6      603.22      697.90     92.64 o 
   7  -1   6      330.65      308.29     57.45 o 
   8  -1   6        0.62       54.73     52.42 o 
   9  -1   6      117.32      249.63     55.30 o 
  -9   0   6        1.06       34.47     34.47 o 
  -8   0   6       51.39       53.14     29.44 o 
  -7   0   6       71.42       58.17     25.85 o 
  -6   0   6     5507.70     4873.90    229.08 o 
  -5   0   6     3959.28     3941.78    185.99 o 
  -4   0   6     2094.66     3205.70    151.52 o 
   1   0   6     1151.76     1065.13     33.61 o 
   2   0   6     1370.31     1461.54     73.61 o 
   4   0   6      439.14      444.88     37.96 o 
   6   0   6      428.93      426.56     48.07 o 
   7   0   6        1.52        9.26     36.55 o 
   8   0   6        0.60       33.31     41.90 o 
  -9   1   6      285.31      292.99     38.78 o 
  -8   1   6        8.21       18.67     28.01 o 
  -7   1   6      575.19      606.81     46.68 o 
  -6   1   6      611.40      627.25     31.99 o 
  -5   1   6     1732.02     1666.92     75.04 o 
  -4   1   6      605.17      561.77     26.63 o 
  -3   1   6      468.79      470.76     22.59 o 
  -2   1   6     2365.64     2385.58     79.72 o 
  -1   1   6      439.03      451.78     20.01 o 
   0   1   6     6482.33     6574.82    299.10 o 
   1   1   6    13595.80    13171.75    317.77 o 
   2   1   6     6926.22     7313.66    375.94 o 
   3   1   6       24.32        0.00     19.27 o 
   4   1   6       91.82       96.94     25.91 o 
   5   1   6      205.93      141.89     27.43 o 
   6   1   6       57.07       32.15     33.62 o 
   7   1   6      247.38      295.90     80.43 o 
   8   1   6      121.46      208.19     87.97 o 
  -9   2   6       53.70       80.43     32.32 o 
  -8   2   6      454.96      438.77     47.40 o 
  -7   2   6      626.67      662.90     35.27 o 
  -6   2   6      312.47      416.76     27.65 o 
  -5   2   6      488.14      480.35     26.39 o 
  -4   2   6     5435.22     5528.11    257.09 o 
  -3   2   6    10017.65    10119.74    328.02 o 
  -2   2   6     1816.63     2008.77     68.04 o 
  -1   2   6        6.12       41.65     12.93 o 
   0   2   6      165.15      177.54     12.77 o 
   1   2   6       70.23       33.49     15.92 o 
   2   2   6       81.89       73.97     42.37 o 
   3   2   6     4928.44     4802.56    181.27 o 
   4   2   6      756.79      614.89     47.92 o 
   5   2   6       10.39        0.00     30.39 o 
   6   2   6      547.62      574.36    122.80 o 
   7   2   6      363.46      366.10     49.19 o 
   8   2   6       98.31      142.19     52.42 o 
  -9   3   6        0.54        0.00     21.82 o 
  -8   3   6      860.59      845.64     41.64 o 
  -7   3   6      426.03      410.08     28.69 o 
  -6   3   6       52.02       53.74     14.47 o 
  -4   3   6       46.47       61.76     14.36 o 
  -3   3   6     1123.43     1330.58     52.78 o 
  -2   3   6     2400.57     2916.96     97.75 o 
   0   3   6      471.39      203.95     20.11 o 
   1   3   6       48.17      143.66     35.19 o 
   2   3   6      173.43      143.62     20.83 o 
   3   3   6     1371.96     1235.89    113.46 o 
   4   3   6      308.03      382.25     64.63 o 
   5   3   6        1.19        0.00     35.19 o 
   6   3   6        0.96        7.90     40.93 o 
   7   3   6       44.50      104.13     48.83 o 
  -9   4   6        5.79        5.96     21.54 o 
  -8   4   6      120.18      110.30     19.54 o 
  -7   4   6      786.26      765.11     36.55 o 
  -6   4   6        1.44       15.50     13.96 o 
  -4   4   6       15.86       44.32     11.14 o 
  -3   4   6     2582.98     2590.75     88.10 o 
  -2   4   6     1355.12     1570.51     57.37 o 
  -1   4   6     2395.13     2419.51     84.04 o 
   0   4   6     1093.71     1166.10     73.61 o 
   1   4   6       94.71      128.54     25.85 o 
   2   4   6        5.54        0.00     10.40 o 
   3   4   6     1758.98     1819.44     67.47 o 
   4   4   6     2288.32     2231.21    122.80 o 
   5   4   6      168.13      175.94     44.52 o 
   6   4   6      205.86      163.73     48.11 o 
   7   4   6       14.37       31.60     52.42 o 
  -9   5   6        0.11       21.54     29.44 o 
  -8   5   6      156.88      209.98     21.82 o 
  -7   5   6       43.43       92.23     17.18 o 
  -6   5   6       62.10       72.13     15.64 o 
  -4   5   6     2130.59     2150.79     74.89 o 
  -3   5   6      732.72      826.90     36.90 o 
  -2   5   6     2238.43     2299.64     86.53 o 
  -1   5   6     7012.51     7310.81    243.44 o 
   0   5   6     1566.43     1740.26     65.50 o 
   1   5   6       14.85       17.02     16.04 o 
   2   5   6      511.34      545.13     35.20 o 
   3   5   6        0.35        0.00     32.32 o 
   4   5   6      679.32      521.36     63.91 o 
   5   5   6      193.15      217.59     50.99 o 
   6   5   6      368.32      464.63     63.91 o 
  -9   6   6      466.30      448.83     52.42 o 
  -8   6   6      579.27      634.82     53.14 o 
  -7   6   6      486.86      494.19     33.19 o 
  -6   6   6      914.55      914.56     52.06 o 
  -5   6   6     5196.63     5571.05    477.91 o 
  -4   6   6     1203.77     1216.84     49.27 o 
  -3   6   6       59.41       28.13     23.34 o 
  -2   6   6        6.21        0.00     18.31 o 
  -1   6   6       79.20       79.94     18.28 o 
   0   6   6      193.29      210.64     20.75 o 
   1   6   6     2908.14     3412.98    117.51 o 
   2   6   6      926.11     1032.53     48.67 o 
   3   6   6      915.05      858.87     73.97 o 
   4   6   6        8.59        0.00     42.37 o 
   5   6   6       54.32        0.72     49.55 o 
   6   6   6      184.16      156.55     58.89 o 
  -9   7   6      268.45      282.22     41.65 o 
  -8   7   6       45.49       27.29     35.19 o 
  -7   7   6      116.38      101.26     34.47 o 
  -6   7   6     1137.26     1071.44     72.53 o 
  -5   7   6      612.92      581.68     57.45 o 
  -4   7   6      416.26      490.53     40.21 o 
  -3   7   6     5924.39     5987.84    199.30 o 
  -2   7   6     3342.23     3624.51    209.33 o 
  -1   7   6       32.35       22.26     18.28 o 
   0   7   6        5.09       15.80     19.30 o 
   1   7   6      150.56      171.20     21.91 o 
   2   7   6     1493.26     1449.99     73.61 o 
   3   7   6        2.81        0.00     41.65 o 
   4   7   6      127.74      111.31     50.27 o 
   5   7   6       20.43       16.52     53.14 o 
  -8   8   6       90.33       43.81     40.93 o 
  -7   8   6      713.20      779.16     71.09 o 
  -6   8   6      500.11      431.59     61.76 o 
  -5   8   6        5.88        0.00     34.47 o 
  -4   8   6       29.70       31.28     21.18 o 
  -3   8   6      215.40      190.28     22.77 o 
  -2   8   6        4.12        0.00     20.45 o 
  -1   8   6        2.02        0.00     20.29 o 
   0   8   6      816.53      782.54     44.33 o 
   1   8   6      108.90      108.02     22.95 o 
   2   8   6      133.17      206.10     43.81 o 
   3   8   6       11.24       24.42     45.96 o 
   4   8   6      215.71      303.05     59.60 o 
  -7   9   6       76.02       45.96     44.52 o 
  -6   9   6       78.02       27.29     40.93 o 
  -5   9   6       62.33       15.80     38.06 o 
  -4   9   6      146.31      122.08     37.34 o 
  -3   9   6      400.06      412.20     54.58 o 
  -2   9   6      499.40      493.71     56.37 o 
  -1   9   6       45.10       41.84     22.56 o 
   0   9   6      364.96      429.94     39.06 o 
   1   9   6       11.79       31.08     25.33 o 
   2   9   6        2.21       45.24     43.81 o 
   3   9   6       21.00       80.43     50.27 o 
  -7  10   6      435.16      347.57     56.01 o 
  -6  10   6      625.40      598.91     70.38 o 
  -5  10   6        0.19        0.00     40.21 o 
  -4  10   6      261.59      261.40     41.65 o 
  -3  10   6       54.09       29.44     36.62 o 
  -2  10   6        5.41        3.59     35.19 o 
  -1  10   6      154.62      172.02     26.15 o 
   0  10   6      691.69      731.42     47.38 o 
   1  10   6      149.19      180.25     43.09 o 
   2  10   6       58.60       73.97     46.68 o 
  -5  11   6      545.70      572.34     66.07 o 
  -4  11   6      841.16      825.12     71.81 o 
  -3  11   6      348.59      286.53     43.09 o 
  -2  11   6       82.63      122.80     38.06 o 
  -1  11   6        0.91       12.21     40.21 o 
   0  11   6       85.98       57.45     42.37 o 
  -1 -12   7       28.16       73.97     52.42 o 
   0 -12   7        2.49       36.62     49.55 o 
   1 -12   7       32.66       22.98     51.70 o 
   2 -12   7      113.84       77.56     53.86 o 
   3 -12   7      116.30       93.36     56.01 o 
   4 -12   7      267.62      308.07     61.76 o 
   5 -12   7       74.32       68.22     58.17 o 
  -3 -11   7       79.61       81.15     52.42 o 
  -2 -11   7      268.66      256.37     50.27 o 
  -1 -11   7       99.64       73.97     47.40 o 
   0 -11   7      202.35      137.88     47.40 o 
   1 -11   7      157.37      160.86     47.40 o 
   2 -11   7       90.59       95.51     49.55 o 
   3 -11   7        2.32        0.72     49.55 o 
   4 -11   7       54.87       12.21     53.86 o 
   5 -11   7        3.69        0.00     53.86 o 
   6 -11   7       14.42        0.00     46.83 o 
  -4 -10   7        0.18       38.78     56.01 o 
  -3 -10   7      201.87      253.20     31.59 o 
  -2 -10   7      286.31      265.71     45.24 o 
  -1 -10   7        2.04       33.03     38.78 o 
   0 -10   7      216.40      219.75     40.93 o 
   1 -10   7       62.70       45.24     40.93 o 
   2 -10   7       96.04       92.64     45.24 o 
   3 -10   7       75.63       44.52     47.40 o 
   4 -10   7      270.16      230.52     54.58 o 
   5 -10   7      272.98      217.59     55.30 o 
   6 -10   7        0.18        0.00     41.37 o 
   7 -10   7       13.18       32.32     92.64 o 
  -5  -9   7       14.58       31.88     33.42 o 
  -4  -9   7      184.46      231.21     32.17 o 
  -3  -9   7        2.36        8.99     26.04 o 
  -2  -9   7       16.23       23.78     22.60 o 
  -1  -9   7       91.35       99.59     20.52 o 
   0  -9   7     1139.69     1174.13     78.28 o 
   1  -9   7      258.33      279.35     40.93 o 
   2  -9   7        5.32        0.00     38.06 o 
   3  -9   7       47.06       37.34     43.09 o 
   4  -9   7     1312.76     1214.35     94.07 o 
   5  -9   7      150.98       82.14     40.23 o 
   6  -9   7      109.56      132.00     58.53 o 
   7  -9   7      353.85      514.18     98.38 o 
  -6  -8   7       32.43       39.68     35.27 o 
  -5  -8   7      239.94      271.49     33.41 o 
  -4  -8   7      583.59      564.79     43.75 o 
  -3  -8   7      158.88      162.21     24.95 o 
  -2  -8   7       22.13       14.09     19.84 o 
  -1  -8   7      550.76      484.47     32.40 o 
   0  -8   7     1164.42     1012.72     43.11 o 
   1  -8   7       25.07       12.21     31.60 o 
   2  -8   7     1523.15     1698.36     99.82 o 
   3  -8   7      927.26      949.36     78.99 o 
   4  -8   7      156.09       92.64     44.52 o 
   5  -8   7      130.63       74.70     42.01 o 
   6  -8   7      549.07      521.01     51.94 o 
   7  -8   7      472.04      565.88     94.79 o 
   8  -8   7        2.62       73.97     90.48 o 
  -7  -7   7        9.63        0.00     35.47 o 
  -6  -7   7       43.70       16.14     32.00 o 
  -5  -7   7      139.90      155.10     28.53 o 
  -4  -7   7      937.31      914.11     47.65 o 
  -3  -7   7      211.69      232.62     24.23 o 
  -2  -7   7      887.91      794.16    118.49 o 
   0  -7   7       58.19       44.58     14.46 o 
   1  -7   7      167.53      120.60     22.26 o 
   2  -7   7     1788.55     1794.59     99.10 o 
   3  -7   7     1338.58     1131.76     81.15 o 
   4  -7   7      325.19      285.81     46.68 o 
   5  -7   7      146.46      153.44     34.00 o 
   6  -7   7        2.69       18.43     28.18 o 
   7  -7   7        0.54       12.21     78.99 o 
   8  -7   7       12.75       28.01     89.05 o 
  -7  -6   7       18.37       12.93     42.37 o 
  -6  -6   7      203.10      253.50     40.21 o 
  -5  -6   7       14.21       15.80     31.60 o 
  -4  -6   7      391.13      469.65     47.40 o 
  -3  -6   7      214.56      215.01     21.88 o 
  -1  -6   7      664.89      626.29     31.92 o 
   0  -6   7     3454.60     3577.39    119.32 o 
   1  -6   7      667.05      650.64     30.87 o 
   2  -6   7      760.07      735.43     32.95 o 
   3  -6   7      475.13      392.10     56.01 o 
   4  -6   7        4.86        0.00     28.92 o 
   5  -6   7      697.30      700.56     47.14 o 
   6  -6   7      408.77      455.39     38.70 o 
   7  -6   7      224.14      282.94     81.15 o 
   8  -6   7       77.70       81.15     86.89 o 
  -8  -5   7       78.27       69.66     44.52 o 
  -7  -5   7      226.20      212.56     40.93 o 
  -6  -5   7      377.89      340.39     50.27 o 
  -5  -5   7       71.01       99.10     29.44 o 
  -4  -5   7      119.64      109.87     26.57 o 
  -3  -5   7      263.08      469.65     38.78 o 
  -2  -5   7     4135.58     4073.19    191.02 o 
  -1  -5   7      416.61      415.85     26.57 o 
   0  -5   7     6693.25     7808.23    254.15 o 
   1  -5   7      672.60     1110.42    175.58 o 
   2  -5   7      645.16      595.60     39.50 o 
   3  -5   7      652.64      562.71     52.78 o 
   4  -5   7      355.73      367.38     21.26 o 
   5  -5   7     1561.62     1420.35     62.96 o 
   6  -5   7       31.48       56.01     65.35 o 
   7  -5   7       29.19       54.58     75.40 o 
   8  -5   7       21.44       63.19     86.89 o 
  -8  -4   7       17.78       30.16     38.78 o 
  -7  -4   7      480.72      453.14     52.42 o 
  -6  -4   7     1413.75     1304.11     76.12 o 
  -5  -4   7      705.61      657.80     50.27 o 
  -4  -4   7       43.26       50.99     22.26 o 
  -3  -4   7       57.46       65.35     19.39 o 
  -2  -4   7     1399.22     1360.12     70.38 o 
  -1  -4   7      890.10      874.67     48.11 o 
   0  -4   7     6413.42     6705.80    218.35 o 
   1  -4   7     7480.91     7295.02    237.14 o 
   2  -4   7      530.43      536.48     26.01 o 
   3  -4   7      493.28      369.35     18.21 o 
   4  -4   7     1219.82     1216.05     47.48 o 
   5  -4   7     2623.80     2350.18     74.48 o 
   6  -4   7        2.88        0.00     54.94 o 
   7  -4   7       27.36       59.60     75.40 o 
   8  -4   7       41.60      114.90     89.05 o 
   9  -4   7        9.99       60.32    101.97 o 
  -9  -3   7       42.37       51.70     41.65 o 
  -8  -3   7        0.87       31.60     35.91 o 
  -7  -3   7       81.85       90.48     31.60 o 
  -6  -3   7      120.67      146.50     30.16 o 
  -5  -3   7        2.88        2.15     22.26 o 
  -4  -3   7     5207.18     4559.36    214.00 o 
  -3  -3   7     3264.70     2921.32    139.32 o 
  -2  -3   7     1463.44     1250.25     64.63 o 
  -1  -3   7      884.25      861.03     48.11 o 
   1  -3   7     4267.53     4585.21    211.85 o 
   2  -3   7        7.56       16.52     32.32 o 
   3  -3   7     1457.05     1236.51     49.28 o 
   4  -3   7        2.76        7.06     14.19 o 
   5  -3   7       63.56       27.34     25.46 o 
   6  -3   7        3.66        0.00     36.09 o 
   7  -3   7     1498.03     1603.82     86.91 o 
   8  -3   7      118.24      164.65     46.74 o 
   9  -3   7        4.77      104.85    103.41 o 
  -9  -2   7        5.14        8.62     38.06 o 
  -8  -2   7      156.14      169.48     35.19 o 
  -7  -2   7      503.77      470.37     48.11 o 
  -6  -2   7       67.23       51.70     25.85 o 
  -4  -2   7     3437.08     3184.16    151.52 o 
  -3  -2   7     1763.40     2422.23    116.34 o 
  -1  -2   7     1434.60     1984.17     95.51 o 
   0  -2   7      875.71      568.75     30.88 o 
   1  -2   7       11.93       63.91     26.57 o 
   2  -2   7     2565.83     2859.39     83.70 o 
   3  -2   7     5435.17     4864.79    184.06 o 
   5  -2   7       14.40        0.00     21.18 o 
   6  -2   7       29.42       15.03     41.65 o 
   7  -2   7      971.63      884.72     67.98 o 
   8  -2   7        1.28       75.73     46.18 o 
  -9  -1   7       52.94       87.61     37.34 o 
  -8  -1   7      771.00      739.67     57.45 o 
  -7  -1   7      367.16      371.99     43.81 o 
  -6  -1   7      551.21      501.25     42.37 o 
  -3  -1   7       21.08       14.36     15.08 o 
  -2  -1   7     4341.74     4133.52    193.18 o 
  -1  -1   7     1364.95     1436.25     71.09 o 
   0  -1   7      228.97      261.58     19.24 o 
   1  -1   7      535.58      503.31     27.88 o 
   2  -1   7        4.13       26.58     15.52 o 
   3  -1   7     2236.36     2174.95     89.72 o 
   4  -1   7        4.52        0.00     25.22 o 
   5  -1   7      328.15      278.63     42.37 o 
   6  -1   7      181.13      210.52     56.01 o 
   7  -1   7      878.93      922.15     67.15 o 
   8  -1   7        4.61       60.56     45.34 o 
  -9   0   7       14.29       10.05     33.03 o 
  -8   0   7        9.76        2.87     30.16 o 
  -7   0   7     1077.18      915.61     59.60 o 
  -6   0   7      221.15      239.13     35.19 o 
  -5   0   7      298.71      272.89     34.47 o 
  -4   0   7       27.07        2.87     17.23 o 
  -3   0   7      809.55      845.23     49.55 o 
  -1   0   7     1585.42     1503.90     75.40 o 
   0   0   7     1108.25     1036.16     57.09 o 
   1   0   7        0.51        0.00     10.25 o 
   2   0   7      445.05      372.12     58.17 o 
   3   0   7     4294.25     4396.08    167.86 o 
   4   0   7       82.85       70.12     34.83 o 
   5   0   7     1109.60      949.68     91.20 o 
   6   0   7       18.66        5.45     34.17 o 
   7   0   7      235.58      298.56     78.28 o 
   8   0   7        3.62       33.95     44.42 o 
  -9   1   7       27.45       28.72     33.03 o 
  -8   1   7        1.68        0.00     28.01 o 
  -7   1   7      457.15      446.67     42.37 o 
  -6   1   7     2463.49     2254.91    112.03 o 
  -4   1   7     3250.33     1697.64     82.58 o 
  -3   1   7     2249.63     2658.16     89.12 o 
  -2   1   7     3927.33     4062.58    133.29 o 
  -1   1   7     7710.18     7346.72    270.09 o 
   1   1   7     7232.07     8215.91    199.80 o 
   2   1   7      410.79      332.27     34.32 o 
   3   1   7      506.76      491.85     41.73 o 
   4   1   7      141.50      162.73     30.66 o 
   5   1   7     1904.39     1782.85     83.78 o 
   6   1   7      956.24      871.09     63.50 o 
   7   1   7        2.31       50.64     40.66 o 
   8   1   7       26.69      110.98     61.76 o 
  -9   2   7      712.53      675.75     58.89 o 
  -8   2   7      163.50      169.48     30.16 o 
  -7   2   7      328.44      333.02     29.68 o 
  -6   2   7      985.74      973.41     41.13 o 
  -4   2   7     1990.10     2292.75     78.70 o 
  -3   2   7     4654.34     4767.73    156.65 o 
  -2   2   7     4297.66     4357.96    143.19 o 
  -1   2   7       41.59       40.91      8.77 o 
   0   2   7     1753.27     1797.47     54.84 o 
   1   2   7     6593.16     6332.96    230.58 o 
   2   2   7     2543.03     2499.18    107.36 o 
   3   2   7      248.85      292.09     38.06 o 
   4   2   7       26.90        8.87     27.63 o 
   5   2   7        2.32        0.00     33.02 o 
   6   2   7      351.13      256.71     70.02 o 
   7   2   7       41.64       79.47     43.05 o 
   8   2   7       45.13      113.46     53.86 o 
  -9   3   7      153.83      215.44     35.91 o 
  -8   3   7      143.14      151.70     21.31 o 
  -7   3   7     1720.51     1656.58     61.69 o 
  -6   3   7       82.22      113.46     22.98 o 
  -4   3   7     2997.88     3126.02    104.86 o 
  -3   3   7     5790.99     6033.53    197.27 o 
  -2   3   7     3542.23     3873.32    128.72 o 
  -1   3   7     1384.31     1524.25     55.52 o 
   0   3   7       66.12       45.96     21.54 o 
   1   3   7      450.06      430.46     28.01 o 
   2   3   7      130.98       70.99     27.29 o 
   3   3   7      539.16      655.65     85.46 o 
   4   3   7      804.86      581.68     61.76 o 
   5   3   7      734.93      582.61    132.13 o 
   6   3   7        1.77        0.00     43.81 o 
   7   3   7      114.12       72.53     50.27 o 
  -9   4   7        7.24        7.00     22.33 o 
  -8   4   7      243.16      273.93     25.33 o 
  -7   4   7      498.13      473.43     30.42 o 
  -6   4   7       35.30       37.70     15.23 o 
  -3   4   7     1064.83     1316.38     49.51 o 
  -2   4   7      561.76      642.32     31.98 o 
  -1   4   7     4988.58     5824.98    192.44 o 
   0   4   7     2507.98     2277.66     81.47 o 
   1   4   7      644.95      432.31     41.65 o 
   2   4   7       57.91       96.23     28.72 o 
   3   4   7     1094.75     1040.56     73.97 o 
   4   4   7      673.86      515.61     61.76 o 
   5   4   7        0.83        0.00     41.65 o 
   6   4   7       66.93       43.09     46.68 o 
   7   4   7       14.63       19.39     51.70 o 
  -9   5   7        1.07       39.50     31.60 o 
  -8   5   7       71.23       74.82     20.01 o 
  -7   5   7      586.66      623.69     35.55 o 
  -6   5   7      227.03      267.63     26.90 o 
  -5   5   7      300.95      307.89     39.86 o 
  -4   5   7       77.84       71.11     15.01 o 
  -3   5   7     1121.74     1181.02     48.17 o 
  -2   5   7      366.73      420.72     62.48 o 
  -1   5   7       47.78       32.32     19.39 o 
   0   5   7      687.89      675.50     38.58 o 
   1   5   7      125.18      126.90     19.12 o 
   2   5   7       21.71        0.00     17.00 o 
   3   5   7       11.72        7.18     34.47 o 
   4   5   7      471.17      503.40     66.07 o 
   5   5   7       57.58       37.34     45.96 o 
   6   5   7       25.43       26.57     51.70 o 
  -9   6   7       10.78       19.39     33.75 o 
  -8   6   7      377.89      408.61     50.27 o 
  -7   6   7      700.21      687.06     38.32 o 
  -6   6   7        1.22       22.71     17.43 o 
  -5   6   7      691.12      750.20     38.13 o 
  -4   6   7      635.69      623.78     35.16 o 
  -3   6   7        3.17        0.00     27.29 o 
  -2   6   7      145.09      121.09     26.57 o 
  -1   6   7     3859.40     4223.50    143.70 o 
   0   6   7     2523.16     2661.83     94.94 o 
   1   6   7        1.42       11.91     18.12 o 
   2   6   7        3.27        0.00     18.58 o 
   3   6   7      139.69      191.74     43.81 o 
   4   6   7       48.52       20.11     44.52 o 
   5   6   7      121.21      124.24     53.86 o 
   6   6   7      148.01      191.02     60.32 o 
  -8   7   7      403.89      349.73     53.86 o 
  -7   7   7      159.31      152.24     37.34 o 
  -6   7   7      967.64      979.52     70.38 o 
  -5   7   7     1870.89     2152.48     79.77 o 
  -4   7   7     2689.85     2942.11    104.00 o 
  -3   7   7       28.39       20.66     23.34 o 
  -2   7   7      329.20      389.10     50.63 o 
  -1   7   7      479.48      567.38     79.71 o 
   0   7   7      325.42      390.21     35.37 o 
   1   7   7      120.61      138.82     28.72 o 
   2   7   7     1645.11     1903.74    110.59 o 
   3   7   7       23.35       35.91     43.09 o 
   4   7   7        0.79       28.72     48.83 o 
   5   7   7        1.23       27.29     56.01 o 
  -8   8   7      101.57       63.91     42.37 o 
  -7   8   7       25.56       28.01     39.50 o 
  -6   8   7      443.16      387.07     49.55 o 
  -5   8   7       53.36        0.00     36.62 o 
  -4   8   7      369.76      284.44     25.33 o 
  -3   8   7       40.13       32.52     21.16 o 
  -2   8   7     3024.73     3100.88    110.18 o 
  -1   8   7      228.15      231.04     24.82 o 
   0   8   7       26.90       25.97     21.82 o 
   1   8   7       33.17       17.98     23.41 o 
   2   8   7       79.36      101.26     43.09 o 
   3   8   7        4.37       50.27     47.40 o 
   4   8   7       70.40      110.59     55.30 o 
  -7   9   7      332.41      244.16     50.27 o 
  -6   9   7      178.37       88.33     43.81 o 
  -5   9   7        0.59        0.00     40.21 o 
  -4   9   7       96.76       82.58     39.50 o 
  -3   9   7      169.52      136.42     25.15 o 
  -2   9   7      155.83      148.82     24.59 o 
  -1   9   7        0.38        0.00     23.10 o 
   0   9   7      177.57      194.72     29.80 o 
   1   9   7        3.43        0.00     38.06 o 
   2   9   7       54.02      115.62     45.96 o 
   3   9   7        9.97       53.86     51.70 o 
  -6  10   7       41.93        0.00     45.96 o 
  -5  10   7        1.41        0.00     42.37 o 
  -4  10   7       61.81       71.09     40.21 o 
  -3  10   7       71.14       38.06     37.34 o 
  -2  10   7      240.10      261.40     39.50 o 
  -1  10   7       42.55       44.12     25.37 o 
   0  10   7      161.88      189.65     27.50 o 
   1  10   7       16.00       51.70     41.65 o 
  -4  11   7      217.18      180.97     41.65 o 
  -3  11   7        4.91        0.00     38.78 o 
  -2  11   7       41.54       20.11     38.78 o 
  -1  11   7        3.35        0.00     38.78 o 
  -1 -12   8       54.05       84.74     48.83 o 
   0 -12   8      109.27       81.87     52.42 o 
   1 -12   8      152.78      156.55     52.42 o 
   2 -12   8      378.97      457.44     63.19 o 
   3 -12   8       56.54       53.14     56.73 o 
   4 -12   8       45.94       29.44     60.32 o 
  -3 -11   8      171.58      202.51     52.42 o 
  -2 -11   8      289.37      231.95     48.83 o 
  -1 -11   8       98.26       73.97     47.40 o 
   0 -11   8       46.65       19.39     45.96 o 
   1 -11   8      122.29       89.77     47.40 o 
   2 -11   8      278.64      186.71     53.14 o 
   3 -11   8        0.09        0.00     50.99 o 
   4 -11   8      227.38      265.71     60.32 o 
   5 -11   8      225.70      214.72     60.32 o 
   6 -11   8      105.30       15.34     48.32 o 
  -4 -10   8       28.63       48.43     33.94 o 
  -3 -10   8      272.59      299.52     33.19 o 
  -2 -10   8      175.02      156.55     42.37 o 
  -1 -10   8        1.25       10.05     40.21 o 
   0 -10   8      115.93       94.07     41.65 o 
   1 -10   8        2.29        0.00     40.93 o 
   2 -10   8      464.05      503.40     70.38 o 
   3 -10   8       29.80        0.00     47.40 o 
   4 -10   8      104.08       56.01     53.86 o 
   5 -10   8       36.01        0.00     52.42 o 
   6 -10   8      198.86      129.41     77.92 o 
  -5  -9   8       37.51       66.65     34.32 o 
  -4  -9   8        0.74        0.00     30.34 o 
  -3  -9   8       27.78       35.57     27.07 o 
  -2  -9   8      793.34      868.12     46.51 o 
  -1  -9   8        1.78        0.00     34.47 o 
   0  -9   8       68.93       51.70     35.19 o 
   1  -9   8       38.81        0.00     36.62 o 
   2  -9   8      559.28      477.55     65.35 o 
   3  -9   8       58.11       19.39     45.24 o 
   4  -9   8      348.16      297.30     55.30 o 
   5  -9   8      309.24      192.46     53.14 o 
   6  -9   8        0.05        1.11     37.70 o 
   7  -9   8        2.79        0.00     86.89 o 
  -6  -8   8      374.52      357.50     38.43 o 
  -5  -8   8       80.30       71.19     31.49 o 
  -4  -8   8      135.43      151.48     28.64 o 
  -3  -8   8       25.50       21.65     24.16 o 
  -2  -8   8       12.79       14.08     21.40 o 
  -1  -8   8      275.28      306.21     34.11 o 
   0  -8   8     1730.92     1761.21     66.02 o 
   1  -8   8      742.67      748.28     63.19 o 
   2  -8   8      170.31      112.75     38.06 o 
   3  -8   8      181.97      163.01     45.24 o 
   4  -8   8       68.35       22.98     45.24 o 
   5  -8   8      445.15      321.00     50.27 o 
   6  -8   8        7.30       23.70     77.56 o 
   7  -8   8      204.84      338.24     93.36 o 
   8  -8   8       52.94      137.88     96.23 o 
  -7  -7   8        1.32        0.00     48.83 o 
  -6  -7   8      104.84       63.62     38.42 o 
  -5  -7   8      278.39      269.71     30.78 o 
  -4  -7   8     1040.10      999.89     50.20 o 
  -3  -7   8      225.01      233.36     38.06 o 
  -2  -7   8       16.28        0.00     19.15 o 
  -1  -7   8      101.98      108.74     26.21 o 
   0  -7   8     1236.71     1154.25     46.72 o 
   1  -7   8      167.49      124.24     30.16 o 
   2  -7   8     1144.01     1210.04     78.99 o 
   3  -7   8     1455.81     1569.10     98.38 o 
   4  -7   8       99.27       73.22     34.90 o 
   5  -7   8      100.78      123.85     34.27 o 
   6  -7   8      533.89      506.28     90.48 o 
   7  -7   8      508.53      526.38    100.54 o 
   8  -7   8        8.77       35.91     93.36 o 
  -7  -6   8       81.91       96.95     40.93 o 
  -6  -6   8      243.65      185.99     39.50 o 
  -5  -6   8       39.52       19.39     31.60 o 
  -4  -6   8      610.24      532.13     49.55 o 
  -3  -6   8      106.26      138.60     27.29 o 
  -2  -6   8     1465.56     1406.08     75.40 o 
  -1  -6   8     1936.34     1866.31     67.48 o 
   0  -6   8        1.11        0.00     13.94 o 
   1  -6   8        4.46        0.00     13.15 o 
   2  -6   8     1456.21     1458.51     85.46 o 
   3  -6   8     1092.20     1019.02     75.40 o 
   4  -6   8       10.30        0.00     29.69 o 
   5  -6   8      155.87      184.44     59.25 o 
   6  -6   8        9.85        7.18     71.09 o 
   7  -6   8      176.68      256.37     86.17 o 
   8  -6   8       53.04       68.94     91.20 o 
  -8  -5   8      271.03      221.90     45.24 o 
  -7  -5   8       26.27       35.19     38.06 o 
  -6  -5   8      162.82      167.32     35.19 o 
  -5  -5   8        2.65       12.21     28.72 o 
  -4  -5   8      119.22       84.74     26.57 o 
  -3  -5   8      202.34      242.01     35.19 o 
  -2  -5   8     2415.21     2254.19    109.87 o 
  -1  -5   8      388.02      383.16     34.11 o 
   0  -5   8        4.06        4.50     12.94 o 
   2  -5   8       96.75       64.63     25.13 o 
   3  -5   8      249.71      322.85     49.55 o 
   4  -5   8      118.63       95.51     31.60 o 
   5  -5   8      396.81      412.25     45.24 o 
   6  -5   8       21.78       17.23     68.94 o 
   7  -5   8       34.16      117.77     80.43 o 
   8  -5   8        9.23       71.09     92.64 o 
  -8  -4   8      304.02      270.73     43.09 o 
  -7  -4   8        0.31        0.00     33.75 o 
  -6  -4   8      658.02      561.57     50.99 o 
  -5  -4   8       61.85       84.74     28.01 o 
  -4  -4   8       10.72       12.93     22.26 o 
  -3  -4   8       47.65       50.99     20.11 o 
  -2  -4   8     2942.90     2945.74    140.75 o 
  -1  -4   8     6475.77     7056.28    326.75 o 
   0  -4   8     9647.87    10908.48    353.41 o 
   1  -4   8     5003.84     3038.38    142.19 o 
   2  -4   8      924.80      908.32     46.16 o 
   3  -4   8     1174.32      904.81     35.02 o 
   4  -4   8      244.82      361.06     27.16 o 
   5  -4   8      741.32      686.73     49.30 o 
   6  -4   8      338.62      391.74     68.58 o 
   7  -4   8       11.72       17.23     78.99 o 
   8  -4   8        6.64       57.45     93.36 o 
  -8  -3   8        4.29       12.21     35.91 o 
  -7  -3   8       26.68       34.47     31.60 o 
  -6  -3   8      754.27      672.88     51.70 o 
  -5  -3   8     1841.44     1680.41     87.61 o 
  -4  -3   8       85.92       88.33     22.26 o 
  -3  -3   8      248.62      253.50     32.32 o 
  -2  -3   8     1465.10     1447.74     75.40 o 
  -1  -3   8     1208.99     1383.82     70.38 o 
   0  -3   8     3217.57     3385.23    158.71 o 
   1  -3   8     1177.05     1176.26     42.91 o 
   2  -3   8     1760.58     1810.08     57.45 o 
   3  -3   8       65.09       90.48     15.74 o 
   5  -3   8     1575.66     1296.06     69.72 o 
   6  -3   8      545.26      529.57     49.28 o 
   7  -3   8      129.99      237.88     54.22 o 
   8  -3   8       14.10       88.33     98.38 o 
  -9  -2   8       70.66      112.03     39.50 o 
  -8  -2   8        0.26        0.00     33.75 o 
  -7  -2   8      298.09      308.79     43.81 o 
  -6  -2   8      340.74      271.45     40.93 o 
  -5  -2   8        0.42        0.00      4.31 o 
  -4  -2   8     3174.94     2506.97    122.08 o 
  -3  -2   8     2263.88     1931.03     96.23 o 
  -2  -2   8     2042.31     1911.64     94.79 o 
  -1  -2   8      546.58      452.42     32.32 o 
   0  -2   8     8078.90     8124.12    374.86 o 
   1  -2   8     4878.43     4666.84    173.13 o 
   2  -2   8      564.78      601.77     30.46 o 
   3  -2   8      845.42      783.98     44.96 o 
   4  -2   8      855.69      705.91     47.82 o 
   5  -2   8        3.55        0.00     33.04 o 
   6  -2   8      247.09      296.16     45.96 o 
   7  -2   8      135.93      165.28     44.16 o 
   8  -2   8       90.51      174.61     49.97 o 
  -9  -1   8        0.36       32.32     35.91 o 
  -8  -1   8      266.27      235.54     36.62 o 
  -7  -1   8      109.98      105.56     29.44 o 
  -6  -1   8      100.64       90.48     25.13 o 
  -3  -1   8     1901.44     2168.73    107.00 o 
  -2  -1   8      437.22      681.50     40.93 o 
  -1  -1   8     1483.69     1694.05     83.30 o 
   0  -1   8      928.24      857.55     55.30 o 
   1  -1   8       12.46       25.42     17.59 o 
   2  -1   8      348.18      608.23     42.73 o 
   3  -1   8     1917.38     1689.10    208.26 o 
   4  -1   8      860.10      839.43     54.84 o 
   5  -1   8       24.71        4.16     45.60 o 
   6  -1   8        1.31        0.00     37.18 o 
   7  -1   8       10.80       52.37     41.91 o 
   8  -1   8      254.03      344.21     77.92 o 
  -9   0   8       47.24       47.40     35.19 o 
  -8   0   8      291.69      295.87     36.62 o 
  -7   0   8      757.04      656.36     50.27 o 
  -6   0   8       17.89       14.36     22.98 o 
  -5   0   8      520.85      480.42     41.65 o 
  -4   0   8      811.75      792.81     50.99 o 
  -3   0   8     2494.75     2748.97    131.42 o 
  -2   0   8      376.37      205.38     16.52 o 
  -1   0   8      694.73      603.84     31.60 o 
   0   0   8      198.49      250.35     43.09 o 
   1   0   8     1518.07     1465.58     70.74 o 
   2   0   8      104.35      123.52     40.21 o 
   3   0   8      592.76      558.92     72.53 o 
   4   0   8      489.68      518.83     47.58 o 
   5   0   8       69.59       44.06     33.77 o 
   6   0   8       24.46        0.00     35.63 o 
   7   0   8       29.28        7.12     44.16 o 
   8   0   8       38.17      109.01     55.65 o 
  -9   1   8        1.00        5.74     33.75 o 
  -8   1   8      981.09      777.01     56.73 o 
  -7   1   8      274.83      277.91     39.50 o 
  -6   1   8      104.43       99.82     25.13 o 
  -5   1   8       15.81       30.88     22.26 o 
  -4   1   8       15.55        0.00     13.90 o 
  -3   1   8     2608.83     2694.46     90.89 o 
  -2   1   8      273.94      259.22     19.51 o 
  -1   1   8     2464.81     2302.85     85.70 o 
   0   1   8     3235.01     2911.10     85.70 o 
   1   1   8        2.61        0.00     17.72 o 
   2   1   8       80.56       77.22     22.62 o 
   3   1   8      370.08      386.05     42.72 o 
   4   1   8      834.28      772.21     54.20 o 
   5   1   8      955.72      849.77     61.10 o 
   6   1   8        4.83        0.00     36.70 o 
   7   1   8       53.10       84.98     42.18 o 
   8   1   8       66.89      190.85     99.10 o 
  -9   2   8       37.65       44.52     33.75 o 
  -8   2   8       77.36       91.92     29.44 o 
  -7   2   8        4.13       10.13     18.26 o 
  -6   2   8      235.01      202.32     19.30 o 
  -4   2   8     3494.35     4212.60    139.89 o 
  -2   2   8     2340.83     2518.82     85.30 o 
  -1   2   8     5033.10     5394.31    155.08 o 
   0   2   8     3343.00     3585.61    135.43 o 
   1   2   8       17.16      144.18     48.83 o 
   2   2   8     2259.56     2090.89     87.38 o 
   3   2   8       12.14       63.51     25.99 o 
   4   2   8        2.46        0.00     33.03 o 
   5   2   8      147.00      169.71     38.63 o 
   6   2   8      295.97      329.92     45.63 o 
   7   2   8       95.67      104.19     49.19 o 
  -9   3   8      945.60      865.34     65.35 o 
  -8   3   8      554.07      505.51     34.53 o 
  -7   3   8        5.54       18.67     17.77 o 
  -6   3   8     3344.86     3188.81    108.41 o 
  -4   3   8      609.23      758.15     33.77 o 
  -3   3   8     1927.96     2037.30     71.34 o 
  -2   3   8     2086.54     2188.77     75.90 o 
  -1   3   8      149.30      144.87     14.31 o 
   0   3   8      889.90      913.67     56.37 o 
   1   3   8     3172.25     2956.71    309.15 o 
   2   3   8     1459.28     1051.33     99.82 o 
   3   3   8       87.82       81.87     71.81 o 
   4   3   8       10.91        0.00     31.39 o 
   5   3   8      291.72      232.68     42.44 o 
   6   3   8        8.82        0.00     44.52 o 
   7   3   8        2.55        0.00     49.55 o 
  -9   4   8       88.48      106.68     23.85 o 
  -8   4   8       10.03       29.08     20.31 o 
  -7   4   8      424.42      437.70     31.94 o 
  -6   4   8     1477.38     1478.27     56.62 o 
  -5   4   8        2.63       39.33     15.94 o 
  -4   4   8      648.42      694.81     33.23 o 
  -3   4   8     3607.65     3970.23    132.79 o 
  -2   4   8     3669.42     4086.39    137.10 o 
  -1   4   8      724.62      783.11     39.01 o 
   0   4   8       74.23       49.66     16.73 o 
   1   4   8      482.87      262.11     38.78 o 
   2   4   8      157.93      152.24     32.32 o 
   3   4   8      574.12      526.38     59.60 o 
   4   4   8       91.07      104.85     38.78 o 
   5   4   8      210.67      140.03     45.96 o 
   6   4   8       65.50       39.50     48.83 o 
  -9   5   8        1.39       28.72     23.10 o 
  -8   5   8       38.52       47.48     20.52 o 
  -7   5   8      764.74      765.73     39.84 o 
  -6   5   8      204.61      224.79     24.78 o 
  -5   5   8      178.90      173.19     18.71 o 
  -4   5   8       90.33       97.90     16.87 o 
  -2   5   8      116.13      194.85     21.54 o 
  -1   5   8       78.20      173.05     20.80 o 
   0   5   8      393.89      517.96     59.96 o 
   1   5   8      374.46      369.62     34.71 o 
   2   5   8      872.60     1019.02     73.25 o 
   3   5   8        7.30       63.19     37.34 o 
   4   5   8      869.69      823.69     75.40 o 
   5   5   8       71.26       64.63     48.83 o 
   6   5   8        8.98        0.00     51.70 o 
  -9   6   8       15.87       35.91     35.91 o 
  -8   6   8       18.95       41.65     33.03 o 
  -7   6   8      276.13      276.00     23.92 o 
  -6   6   8      220.06      259.26     40.21 o 
  -5   6   8        2.41        0.00     17.43 o 
  -4   6   8      146.93      151.35     20.36 o 
  -3   6   8      975.23      969.40    118.85 o 
  -2   6   8       14.02        0.00     22.98 o 
  -1   6   8        3.40        0.00     19.30 o 
   0   6   8      981.75     1029.39     49.97 o 
   1   6   8      132.52      202.76     22.95 o 
   2   6   8      513.05      533.57     63.19 o 
   3   6   8      361.27      453.85     63.91 o 
   4   6   8      188.86      271.45     53.14 o 
   5   6   8       70.62      117.77     55.30 o 
  -8   7   8       71.45      112.03     38.78 o 
  -7   7   8      837.56      840.92     68.94 o 
  -6   7   8      293.76      289.04     28.01 o 
  -5   7   8      147.30      136.51     24.42 o 
  -4   7   8     1181.41     1147.92     53.06 o 
  -3   7   8      612.96      551.44     39.50 o 
  -2   7   8        0.65        0.00     20.56 o 
  -1   7   8     1094.71     1091.98     52.51 o 
   0   7   8     1862.05     1902.75     74.05 o 
   1   7   8      632.69      641.02     41.61 o 
   2   7   8      381.12      488.32     65.35 o 
   3   7   8       14.76       33.75     45.96 o 
   4   7   8       64.24      104.85     53.14 o 
  -8   8   8      400.97      438.05     68.94 o 
  -7   8   8      206.23      182.40     45.24 o 
  -6   8   8      496.39      512.02     67.50 o 
  -5   8   8     1421.00     1518.48     65.13 o 
  -4   8   8     1129.42     1311.14     59.03 o 
  -3   8   8      380.41      388.39     31.96 o 
  -2   8   8      534.10      507.50     42.00 o 
  -1   8   8        5.22        0.00     22.59 o 
   0   8   8      256.12      216.60     25.34 o 
   1   8   8        1.91       27.29     36.62 o 
   2   8   8      563.24      682.22     73.97 o 
   3   8   8       92.89       85.46     49.55 o 
  -7   9   8        7.91        0.00     45.96 o 
  -6   9   8      100.07       27.29     46.68 o 
  -5   9   8       15.69        0.00     42.37 o 
  -4   9   8        1.88        0.00     39.50 o 
  -3   9   8      449.01      383.51     34.67 o 
  -2   9   8      809.77      773.55     47.74 o 
  -1   9   8      302.06      299.75     28.01 o 
   0   9   8        0.27        0.00     24.02 o 
   1   9   8       69.13       99.10     40.93 o 
   2   9   8      119.83      198.92     48.83 o 
  -6  10   8      322.13      258.52     54.58 o 
  -5  10   8       33.69        0.00     44.52 o 
  -4  10   8       61.43        2.15     40.93 o 
  -3  10   8       36.61       29.44     38.78 o 
  -2  10   8      246.65      211.13     37.34 o 
  -1  10   8       59.80       30.29     26.15 o 
   0  10   8      128.87      101.97     40.21 o 
   1  10   8       19.55       51.70     42.37 o 
   0 -12   9      196.90      228.36     53.14 o 
   1 -12   9        0.49       41.65     53.14 o 
   2 -12   9        7.75        9.34     55.30 o 
   3 -12   9       20.52       76.84     58.17 o 
  -2 -11   9      149.87      142.19     48.11 o 
  -1 -11   9       44.68       34.47     48.11 o 
   0 -11   9       92.75       90.48     49.55 o 
   1 -11   9       29.08       20.11     47.40 o 
   2 -11   9      285.15      340.39     56.73 o 
   3 -11   9      337.79      413.64     62.48 o 
   4 -11   9       13.37       33.03     58.17 o 
   5 -11   9        2.40        0.00     60.32 o 
  -4 -10   9      165.20      155.11     34.71 o 
  -3 -10   9      141.04      132.85     45.96 o 
  -2 -10   9      552.90      578.81     66.07 o 
  -1 -10   9       55.75       61.76     42.37 o 
   0 -10   9       89.99       71.09     42.37 o 
   1 -10   9        3.29        0.00     42.37 o 
   2 -10   9      303.52      322.44     52.42 o 
   3 -10   9        5.94        0.00     50.27 o 
   4 -10   9      193.54      140.75     56.73 o 
   5 -10   9      101.96      108.96     48.16 o 
   6 -10   9        4.08        0.00     89.05 o 
  -5  -9   9        9.67       22.90     34.50 o 
  -4  -9   9      184.89      221.91     32.82 o 
  -3  -9   9        3.16        0.00     26.74 o 
  -2  -9   9      646.66      651.13     84.38 o 
  -1  -9   9       13.95        0.00     35.91 o 
   0  -9   9      142.81      114.90     38.06 o 
   1  -9   9       35.18        0.72     38.06 o 
   2  -9   9      451.80      522.08     67.50 o 
   3  -9   9      231.17      277.20     53.14 o 
   4  -9   9      121.87       88.33     52.42 o 
   5  -9   9       73.31        4.33     42.95 o 
   6  -9   9       58.66       46.68     85.46 o 
   7  -9   9       26.88       10.05     89.05 o 
  -6  -8   9      380.62      331.45     37.71 o 
  -5  -8   9        2.14        0.00     30.01 o 
  -4  -8   9       42.61       19.13     27.58 o 
  -3  -8   9      357.28      330.59     32.90 o 
  -2  -8   9      538.80      580.30     40.21 o 
  -1  -8   9       57.43       40.60     20.52 o 
   0  -8   9        5.44        0.00     18.20 o 
   1  -8   9        4.22        0.00     32.32 o 
   2  -8   9      274.04      277.91     43.09 o 
   3  -8   9       96.71       43.81     43.09 o 
   4  -8   9      449.74      404.30     56.01 o 
   5  -8   9      377.97      234.83     50.27 o 
   6  -8   9       24.47       17.95     78.99 o 
   7  -8   9        8.78       58.17     89.77 o 
  -6  -7   9       75.15      102.69     40.21 o 
  -5  -7   9       84.32       98.38     36.62 o 
  -4  -7   9      107.10       98.96     25.88 o 
  -3  -7   9        1.63       16.89     21.74 o 
  -2  -7   9        9.91        3.31     19.32 o 
  -1  -7   9       83.77      135.85     33.75 o 
   0  -7   9     2848.95     2940.81    101.26 o 
   1  -7   9      975.94      947.66     42.44 o 
   2  -7   9      118.22       43.09     34.47 o 
   3  -7   9        7.52        0.00     39.50 o 
   4  -7   9     1739.44     1432.24     75.76 o 
   5  -7   9       18.59       26.45     32.49 o 
   6  -7   9        8.27       26.57     75.40 o 
   7  -7   9        9.65       95.51     86.17 o 
   8  -7   9       29.71      104.13     98.38 o 
  -7  -6   9        0.04       15.08     40.93 o 
  -6  -6   9       26.46       15.08     37.34 o 
  -5  -6   9        1.82        0.00     32.32 o 
  -4  -6   9     1393.25     1273.95     74.68 o 
  -3  -6   9      692.83      662.11     49.55 o 
  -2  -6   9       33.25       30.11     17.60 o 
  -1  -6   9       40.26       48.59     16.56 o 
   0  -6   9     1687.94     1664.19     61.79 o 
   1  -6   9     1529.85     1549.73     57.94 o 
   2  -6   9      119.25      202.14     52.78 o 
   3  -6   9      564.96      692.59     84.02 o 
   4  -6   9      307.91      316.85     37.73 o 
   5  -6   9       33.68       13.64     65.35 o 
   6  -6   9       79.02      174.50     81.15 o 
   7  -6   9      355.54      504.12     98.38 o 
   8  -6   9      178.30      185.99     97.66 o 
  -7  -5   9       17.19       27.29     38.06 o 
  -6  -5   9       35.56       39.50     33.75 o 
  -5  -5   9      101.22       85.46     30.88 o 
  -4  -5   9      403.12      305.92     39.50 o 
  -3  -5   9      342.52      253.50     35.19 o 
  -2  -5   9      304.79      321.72     36.62 o 
  -1  -5   9      945.53      843.08     50.27 o 
   0  -5   9      392.04      382.18     27.07 o 
   1  -5   9        0.30        3.83     12.88 o 
   2  -5   9      924.55      888.22     39.17 o 
   3  -5   9     1276.99     1161.81     42.80 o 
   4  -5   9      386.47      419.74     27.36 o 
   5  -5   9      188.60      287.97     71.81 o 
   6  -5   9        3.97       60.32     72.53 o 
   7  -5   9        3.31       60.32     83.30 o 
   8  -5   9       58.43      195.33    104.13 o 
  -8  -4   9      305.39      330.34     45.24 o 
  -7  -4   9      403.55      321.72     50.27 o 
  -6  -4   9      295.51      277.91     44.52 o 
  -5  -4   9      201.64      209.69     30.88 o 
  -4  -4   9      159.72      142.19     26.57 o 
  -3  -4   9      338.14      337.52     37.34 o 
  -2  -4   9     1204.92     1099.45     61.76 o 
  -1  -4   9      661.08      580.96     42.37 o 
   0  -4   9      941.91     1134.63     61.04 o 
   1  -4   9     1947.90     2078.51     72.35 o 
   2  -4   9      121.43      115.75     17.47 o 
   3  -4   9      201.54      216.75     27.65 o 
   4  -4   9       10.32       44.11     15.47 o 
   5  -4   9       25.14       44.00     28.20 o 
   6  -4   9      227.46      167.95     64.99 o 
   7  -4   9      153.20      281.50     94.79 o 
   8  -4   9       40.60      168.76    105.56 o 
  -8  -3   9       86.80      100.54     38.06 o 
  -7  -3   9      196.18      192.46     35.91 o 
  -6  -3   9      536.77      404.30     43.81 o 
  -5  -3   9      505.51      480.42     43.81 o 
  -4  -3   9       66.38       83.30     24.42 o 
  -3  -3   9      320.44      323.87     36.62 o 
  -2  -3   9      722.89      747.57     48.11 o 
  -1  -3   9     4981.83     5299.03    246.32 o 
   0  -3   9     4988.42     5836.90    271.45 o 
   1  -3   9     1146.45     1252.71     41.28 o 
   2  -3   9      138.01      159.42     22.26 o 
   3  -3   9     3563.85     3204.82     99.40 o 
   4  -3   9      153.53      129.00     25.63 o 
   5  -3   9      516.29      479.87     78.63 o 
   6  -3   9      364.95      445.45     73.61 o 
   7  -3   9       33.88       78.08     50.87 o 
   8  -3   9       23.72       78.99    100.54 o 
  -9  -2   9      103.24       71.09     38.78 o 
  -8  -2   9        6.07       10.05     34.47 o 
  -7  -2   9      450.35      399.99     46.68 o 
  -6  -2   9     1834.92     1605.72     86.89 o 
  -5  -2   9     1630.45     1168.39     66.07 o 
  -4  -2   9     1006.77      728.89     48.11 o 
  -3  -2   9        0.25       16.52     20.83 o 
  -2  -2   9     1583.17     1576.28     80.43 o 
  -1  -2   9     2205.38     2459.57    118.49 o 
   0  -2   9       52.20       30.40     14.72 o 
   1  -2   9     6738.76     5844.43    217.62 o 
   2  -2   9     2921.90     2674.93     85.80 o 
   3  -2   9       38.15       78.52     22.28 o 
   4  -2   9      562.02      407.89     44.52 o 
   5  -2   9      700.62      693.46    129.98 o 
   6  -2   9      297.79      389.59     79.71 o 
   7  -2   9       21.95       55.57     48.28 o 
   8  -2   9        1.97       87.92     53.82 o 
  -9  -1   9      255.66      252.78     41.65 o 
  -8  -1   9        0.40       26.57     32.32 o 
  -7  -1   9       26.78       43.09     28.72 o 
  -6  -1   9      796.30      708.07     51.70 o 
  -5  -1   9      180.34      106.28     17.23 o 
  -3  -1   9     6405.34     6720.19    313.10 o 
  -2  -1   9     5027.15     5126.68    239.13 o 
  -1  -1   9      146.97      167.03     20.47 o 
   0  -1   9     3604.23     3583.89    133.32 o 
   1  -1   9     4317.22     4147.09    162.65 o 
   2  -1   9     2769.43     2800.31    109.02 o 
   3  -1   9      299.62      281.66     43.45 o 
   4  -1   9        5.03        0.00     29.19 o 
   5  -1   9        4.89        1.26     36.12 o 
   6  -1   9      429.97      447.51     71.45 o 
   7  -1   9      631.63      628.45     67.29 o 
   8  -1   9       92.66      211.65     55.30 o 
  -9   0   9        1.74       13.64     35.91 o 
  -8   0   9      369.35      357.63     46.68 o 
  -7   0   9     1002.67      985.26     63.91 o 
  -6   0   9       34.34       40.21     25.85 o 
  -5   0   9       37.67       34.47     24.42 o 
  -4   0   9     1163.40      717.40     44.52 o 
   0   0   9      601.69      638.04     58.89 o 
   1   0   9      421.42      575.40     63.55 o 
   2   0   9      861.71      892.26     68.94 o 
   3   0   9     1005.31      963.24     79.71 o 
   4   0   9     1069.93      937.15     60.89 o 
   5   0   9        0.55       15.70     35.33 o 
   6   0   9       49.27       22.03     39.56 o 
   7   0   9      256.52      294.72     53.86 o 
   8   0   9      114.02      214.92     53.97 o 
  -9   1   9       10.06        3.59     33.75 o 
  -8   1   9      237.26      244.88     34.47 o 
  -7   1   9      714.64      664.98     51.70 o 
  -6   1   9      138.11      157.99     28.72 o 
  -5   1   9       16.76       11.15      4.92 o 
  -4   1   9        1.82        3.45     15.01 o 
  -3   1   9      357.40      468.48     26.15 o 
  -2   1   9      155.69      179.78     19.73 o 
  -1   1   9     3616.12     3653.81    134.33 o 
   0   1   9     1578.56     1581.57     82.94 o 
   1   1   9      228.51      260.62     51.70 o 
   2   1   9       21.48       18.22     24.02 o 
   3   1   9      653.01      663.30     50.35 o 
   4   1   9      656.92      616.96     53.14 o 
   5   1   9       18.22       13.77     34.35 o 
   6   1   9      218.16      185.29     43.43 o 
   7   1   9        0.12       54.34     63.19 o 
  -9   2   9       13.84       53.86     34.47 o 
  -8   2   9       78.32      105.56     30.16 o 
  -7   2   9      165.79      158.45     21.33 o 
  -6   2   9      631.70      564.61     33.50 o 
  -5   2   9      260.88      258.31     28.01 o 
  -4   2   9        4.74       34.47     19.39 o 
  -3   2   9      580.86      556.05     28.42 o 
  -2   2   9       45.50       68.86     12.37 o 
  -1   2   9     1373.73     1379.41     45.10 o 
   0   2   9     1110.77      673.49     90.84 o 
   1   2   9       13.29       17.68     27.29 o 
   2   2   9        0.13        0.00     53.14 o 
   3   2   9      538.63      558.26     80.79 o 
   4   2   9     1049.28     1046.19     70.74 o 
   5   2   9       38.49       29.75     36.01 o 
   6   2   9      697.05      708.17     65.01 o 
   7   2   9       14.80       74.84     65.35 o 
  -9   3   9       65.93       87.61     33.75 o 
  -8   3   9        3.43       26.06     21.03 o 
  -7   3   9       32.89       38.43     19.54 o 
  -6   3   9        4.51       21.28     17.24 o 
  -5   3   9     2876.06     2780.16     95.97 o 
  -4   3   9     1731.81     2014.01     71.60 o 
  -2   3   9      980.67     1220.72     47.97 o 
  -1   3   9     5588.19     5829.83    192.42 o 
   0   3   9      785.83      860.71     38.30 o 
   1   3   9      238.14      412.92     64.63 o 
   2   3   9     1051.70      876.83     96.23 o 
   3   3   9       67.53       91.32     31.64 o 
   4   3   9      119.70      137.74     36.01 o 
   5   3   9      111.46      141.43     41.06 o 
   6   3   9      489.91      477.55     73.25 o 
  -9   4   9      718.92      690.44     42.91 o 
  -8   4   9      803.88      740.59     40.86 o 
  -7   4   9      713.52      586.48     36.28 o 
  -6   4   9       23.20       30.82     17.75 o 
  -5   4   9     6097.11     6271.37    292.28 o 
  -4   4   9      947.92      937.12     41.38 o 
  -3   4   9     1632.30     1629.14     60.93 o 
  -2   4   9     4134.34     4208.28    141.66 o 
  -1   4   9      301.22      243.03     24.44 o 
   0   4   9      386.55      335.99     34.47 o 
   1   4   9     1169.00      979.01    161.58 o 
   2   4   9     3185.71     3218.63    163.01 o 
   3   4   9      312.08      282.22     41.65 o 
   4   4   9      430.64      443.80     63.19 o 
   5   4   9        0.20        3.59     45.24 o 
   6   4   9       95.40       72.53     50.99 o 
  -9   5   9      377.80      427.16     39.14 o 
  -8   5   9        8.46       26.12     21.82 o 
  -7   5   9      922.35      968.80     46.20 o 
  -6   5   9      441.03      498.27     34.52 o 
  -5   5   9      352.45      448.69     33.23 o 
  -4   5   9      450.34      495.31     33.70 o 
  -3   5   9     1871.08     2018.78     74.89 o 
  -2   5   9     1601.63     1712.44     67.28 o 
  -1   5   9       19.19        0.00     33.39 o 
   0   5   9       96.78       52.43     49.91 o 
   1   5   9       42.08       58.17     32.32 o 
   2   5   9      583.01      594.61     61.04 o 
   3   5   9      139.82      175.22     42.37 o 
   4   5   9      667.00      667.85     71.09 o 
   5   5   9        3.55        0.00     46.68 o 
  -8   6   9        6.23        0.00     35.19 o 
  -7   6   9      526.16      600.82     39.29 o 
  -6   6   9      180.42      181.08     23.51 o 
  -5   6   9      138.66      135.41     21.40 o 
  -4   6   9      558.14      578.41     40.93 o 
  -3   6   9      344.56      393.50     44.16 o 
  -2   6   9       53.19      135.23     23.29 o 
  -1   6   9      104.52      119.56     23.87 o 
   0   6   9     2548.83     2641.32     96.46 o 
   1   6   9      517.95      569.47     60.32 o 
   2   6   9      289.04      325.31     45.24 o 
   3   6   9       11.70       31.60     42.37 o 
   4   6   9      239.30      349.73     56.01 o 
   5   6   9       87.02       89.05     53.86 o 
  -8   7   9        0.18        0.00     38.78 o 
  -7   7   9      290.34      240.57     43.81 o 
  -6   7   9      503.32      456.51     40.18 o 
  -5   7   9        5.08        0.00     27.65 o 
  -4   7   9      322.19      314.58     35.91 o 
  -3   7   9      583.74      555.37     39.80 o 
  -2   7   9      715.28      668.35     58.53 o 
  -1   7   9       97.99       68.31     25.10 o 
   0   7   9      627.89      555.51     41.61 o 
   1   7   9      217.87      262.83     41.65 o 
   2   7   9       41.65       33.03     40.21 o 
   3   7   9        8.29       39.50     46.68 o 
   4   7   9        3.18       61.04     52.42 o 
  -7   8   9      237.72      269.30     49.55 o 
  -6   8   9      416.47      325.31     51.70 o 
  -5   8   9        0.50        0.00     48.83 o 
  -4   8   9      351.25      351.04     31.74 o 
  -3   8   9       21.25        0.00     25.15 o 
  -2   8   9       61.33       21.22     25.84 o 
  -1   8   9       31.78        0.00     24.62 o 
   0   8   9      552.92      528.70     42.22 o 
   1   8   9      326.35      350.44     47.40 o 
   2   8   9       11.28       25.85     43.09 o 
   3   8   9       10.69       30.88     50.27 o 
  -6   9   9       67.07        0.00     48.11 o 
  -5   9   9      539.17      639.85     73.97 o 
  -4   9   9     1143.54     1385.26     91.92 o 
  -3   9   9      242.12      257.67     32.32 o 
  -2   9   9        3.55        0.00     25.90 o 
  -1   9   9       20.90        0.00     25.33 o 
   0   9   9        7.60       28.72     38.06 o 
   1   9   9        3.37        0.00     40.93 o 
   2   9   9      172.20      198.20     50.27 o 
  -5  10   9       37.83        0.00     45.96 o 
  -4  10   9        4.62        0.00     41.65 o 
  -3  10   9       49.10        2.87     40.21 o 
  -2  10   9      393.50      338.95     42.37 o 
  -1  10   9      191.14      162.92     29.33 o 
   0  10   9        2.43        0.00     39.50 o 
   0 -12  10      108.77      132.13     57.45 o 
   1 -12  10        2.14       36.62     55.30 o 
   2 -12  10        1.88       44.52     57.45 o 
   3 -12  10        0.33       61.04     59.60 o 
  -2 -11  10       68.06       67.50     51.70 o 
  -1 -11  10       65.48       63.19     49.55 o 
   0 -11  10      473.27      494.79     72.53 o 
   1 -11  10      252.37      247.75     52.42 o 
   2 -11  10       53.79       86.17     53.14 o 
   3 -11  10       14.48       40.21     56.01 o 
   4 -11  10       28.65       43.81     60.32 o 
   5 -11  10       20.43        0.00     53.12 o 
  -3 -10  10        0.62        0.00     47.40 o 
  -2 -10  10       21.82       42.37     45.24 o 
  -1 -10  10       26.00       14.36     43.09 o 
   0 -10  10      183.54      145.06     45.24 o 
   1 -10  10        2.75       24.42     44.52 o 
   2 -10  10      658.95      685.81     78.28 o 
   3 -10  10      262.59      320.28     59.60 o 
   4 -10  10       36.36       59.60     57.45 o 
   5 -10  10       10.55        0.00     48.34 o 
   6 -10  10      112.37       86.17     93.36 o 
  -5  -9  10       14.46       16.87     34.16 o 
  -4  -9  10      189.83      186.96     33.29 o 
  -3  -9  10        0.13        0.00     27.91 o 
  -2  -9  10      350.72      369.84     36.27 o 
  -1  -9  10      646.22      603.94     62.48 o 
   0  -9  10       99.99      117.05     39.50 o 
   1  -9  10       26.47       40.93     39.50 o 
   2  -9  10      713.67      732.49     73.97 o 
   3  -9  10      197.70      165.89     52.42 o 
   4  -9  10       14.62        0.00     51.70 o 
   5  -9  10      353.72      324.72     61.40 o 
   6  -9  10        0.19       51.70     88.33 o 
  -5  -8  10        2.34        0.00     30.66 o 
  -4  -8  10      103.55       93.16     27.50 o 
  -3  -8  10        4.36        0.40     24.67 o 
  -2  -8  10      318.33      297.19     31.15 o 
  -1  -8  10       63.91       16.93     20.68 o 
   0  -8  10       24.59        0.00     33.03 o 
   1  -8  10      160.30      109.15     36.62 o 
   2  -8  10       75.08       56.01     39.50 o 
   3  -8  10      384.54      415.79     54.58 o 
   4  -8  10       44.82        3.62     40.21 o 
   5  -8  10      107.14       76.12     77.56 o 
   6  -8  10        0.12       10.05     81.87 o 
   7  -8  10       78.78       96.95     94.07 o 
  -6  -7  10       90.62       64.63     41.65 o 
  -5  -7  10      208.41      194.61     38.78 o 
  -4  -7  10      128.34      119.75     26.92 o 
  -3  -7  10        0.33        0.00     22.08 o 
  -2  -7  10     1162.97     1082.84     48.25 o 
  -1  -7  10     1255.81     1271.17     52.84 o 
   0  -7  10      768.23      709.16     37.79 o 
   1  -7  10       18.68       24.09     17.27 o 
   2  -7  10       34.69        0.00     34.47 o 
   3  -7  10      437.00      405.02     50.99 o 
   4  -7  10      235.62      239.44     43.81 o 
   5  -7  10      467.89      547.21     89.05 o 
   6  -7  10       28.13       62.48     81.15 o 
   7  -7  10        3.07       66.79     88.33 o 
  -7  -6  10        1.20        0.00     41.65 o 
  -6  -6  10      540.34      526.38     56.73 o 
  -5  -6  10      285.56      293.71     46.68 o 
  -4  -6  10      258.68      230.52     33.75 o 
  -3  -6  10       18.78       12.21     25.13 o 
  -2  -6  10      296.32      242.01     28.72 o 
  -1  -6  10       12.25       14.88     17.43 o 
   0  -6  10     2803.40     3108.72    106.36 o 
   1  -6  10     2585.67     2629.60     91.60 o 
   2  -6  10      864.18      795.19     39.12 o 
   3  -6  10       15.91        2.20     31.31 o 
   4  -6  10      104.73      108.98     50.63 o 
   5  -6  10     1009.89      937.87     98.38 o 
   6  -6  10       11.37        1.44     77.56 o 
   7  -6  10      349.78      594.61    105.56 o 
  -7  -5  10       36.53       24.42     38.78 o 
  -6  -5  10      240.35      259.96     39.50 o 
  -5  -5  10      297.35      222.62     33.75 o 
  -4  -5  10      885.93      819.38     55.30 o 
  -3  -5  10     2021.59     1863.53     96.23 o 
  -2  -5  10      263.58      228.36     27.29 o 
  -1  -5  10      235.20      212.56     33.75 o 
   0  -5  10      164.49      159.68     18.20 o 
   1  -5  10      433.32      472.92     30.37 o 
   2  -5  10       21.79       19.18     17.56 o 
   3  -5  10      534.46      590.94     38.95 o 
   4  -5  10      286.62      399.22     28.42 o 
   5  -5  10        9.41        0.00     67.50 o 
   6  -5  10      207.31      265.71     85.46 o 
   7  -5  10      382.03      563.01    106.28 o 
   8  -5  10       16.54      104.13    100.54 o 
  -8  -4  10      371.58      376.30     53.14 o 
  -7  -4  10      457.41      413.64     52.42 o 
  -6  -4  10       51.71       71.09     31.60 o 
  -5  -4  10       62.35       86.17     28.72 o 
  -4  -4  10     1365.81     1215.06     70.38 o 
  -3  -4  10      182.70      160.14     27.29 o 
  -2  -4  10      542.87      502.69     43.81 o 
  -1  -4  10     1410.00     1322.78     72.53 o 
   0  -4  10      506.07      541.46     40.93 o 
   1  -4  10        0.11        0.00     13.60 o 
   2  -4  10      750.48      734.83     32.06 o 
   3  -4  10     1108.52     1043.71     40.81 o 
   4  -4  10      313.32      337.71     35.20 o 
   5  -4  10       31.65       53.45     29.03 o 
   6  -4  10       23.98       96.95     76.84 o 
   7  -4  10      296.92      354.75    101.97 o 
   8  -4  10        2.05      101.26    104.13 o 
  -8  -3  10       20.48       32.32     38.78 o 
  -7  -3  10      319.80      295.87     47.40 o 
  -6  -3  10        4.12       11.49     28.72 o 
  -5  -3  10      183.10      175.22     29.44 o 
  -4  -3  10       16.59       19.39     25.13 o 
  -3  -3  10      245.24      263.55     30.16 o 
  -2  -3  10      115.47      115.62     25.85 o 
  -1  -3  10      679.66      764.08     47.40 o 
   0  -3  10       15.42       28.72     17.95 o 
   1  -3  10       25.00        9.47     13.06 o 
   2  -3  10       24.30       48.25     13.04 o 
   3  -3  10     1206.54     1188.06     43.25 o 
   4  -3  10      111.55      113.98     26.84 o 
   5  -3  10      635.85      581.15    100.54 o 
   6  -3  10        9.59       91.92     78.99 o 
   7  -3  10      132.41       46.26     69.66 o 
   8  -3  10        2.03      150.81    113.46 o 
  -8  -2  10       92.98      109.87     37.34 o 
  -7  -2  10      168.92      172.35     34.47 o 
  -6  -2  10        7.33       41.65     28.72 o 
  -5  -2  10      910.15      904.12     60.32 o 
  -4  -2  10        9.19       25.13     25.13 o 
  -3  -2  10        5.12        0.00     24.42 o 
  -2  -2  10      234.57      394.97     35.91 o 
  -1  -2  10     1454.69     1529.60     78.28 o 
   0  -2  10      924.71      970.59     45.02 o 
   1  -2  10      274.28      286.00     26.44 o 
   2  -2  10       45.25      115.62     20.11 o 
   3  -2  10      306.31      376.98     38.47 o 
   4  -2  10      245.73      234.14     72.17 o 
   5  -2  10       99.57      151.35     99.82 o 
   6  -2  10      262.16      319.88     57.09 o 
   7  -2  10        2.49       48.74     51.43 o 
   8  -2  10       13.70       49.12     56.32 o 
  -9  -1  10      123.26      118.49     39.50 o 
  -8  -1  10        1.73        0.00     33.03 o 
  -7  -1  10        2.15        6.46     30.16 o 
  -6  -1  10     1523.83     1392.44     78.99 o 
  -5  -1  10     3253.25     3235.86    157.99 o 
  -3  -1  10      150.90      123.52     21.54 o 
  -2  -1  10      729.55      742.54     47.40 o 
  -1  -1  10     2114.51     2089.86     81.41 o 
   0  -1  10      216.25      270.28     25.19 o 
   1  -1  10     1522.19     1442.14     61.37 o 
   2  -1  10     1643.78     1554.47     68.82 o 
   3  -1  10      243.72      169.48     35.19 o 
   4  -1  10       24.41       10.98     32.33 o 
   5  -1  10      434.93      518.09     50.62 o 
   6  -1  10      431.53      414.71    103.41 o 
   7  -1  10        7.25       54.14     60.32 o 
  -9   0  10      384.35      463.91     56.73 o 
  -8   0  10      109.03      141.47     34.47 o 
  -7   0  10       21.35       24.42     29.44 o 
  -6   0  10      333.02      372.71     45.96 o 
  -5   0  10      681.27      628.36     51.70 o 
  -2   0  10     2390.86     2353.29    114.90 o 
  -1   0  10       32.03       44.70     15.65 o 
   0   0  10     1613.52     1488.67     61.76 o 
   1   0  10     4016.36     4093.83    154.56 o 
   2   0  10     1625.80     1539.76     71.09 o 
   3   0  10      120.97      171.63     63.91 o 
   4   0  10      284.47      303.05     45.96 o 
   5   0  10        1.09        2.97     38.23 o 
   6   0  10       42.37       57.16     43.05 o 
   7   0  10        1.47       50.51     47.53 o 
  -9   1  10       28.11       35.91     35.19 o 
  -8   1  10       46.56       42.37     30.88 o 
  -7   1  10     1344.51     1323.50     78.28 o 
  -6   1  10      233.84      221.90     32.32 o 
  -5   1  10       51.30       45.24     28.01 o 
  -4   1  10      611.67      656.01     34.02 o 
  -3   1  10     3105.62     3110.31    301.61 o 
  -2   1  10     1892.25     1595.67     79.71 o 
  -1   1  10     2788.59     2847.29    107.07 o 
   0   1  10      686.84      588.57     79.35 o 
   1   1  10      625.01      682.78     77.56 o 
   2   1  10       11.73       26.10     26.23 o 
   3   1  10      445.47      460.69     92.64 o 
   4   1  10     1487.22     1441.80    114.54 o 
   5   1  10        2.24       16.43     36.74 o 
   6   1  10       96.58      100.95     43.40 o 
   7   1  10        3.88       67.16     49.19 o 
  -9   2  10        0.13       17.23     34.47 o 
  -8   2  10      117.03      136.44     32.32 o 
  -7   2  10      470.78      548.65     53.86 o 
  -6   2  10      198.50      220.01     22.33 o 
  -5   2  10      757.44      844.41     40.82 o 
  -4   2  10      129.03      167.52     17.51 o 
  -3   2  10      427.49      469.19     28.15 o 
  -2   2  10       58.73       89.94     13.97 o 
  -1   2  10      464.59      466.63     32.19 o 
   0   2  10      802.44      778.43     37.94 o 
   1   2  10        3.67        7.59     24.42 o 
   2   2  10       85.85       67.52     28.63 o 
   3   2  10        5.14        4.23     30.71 o 
   4   2  10      268.01      284.96     40.71 o 
   5   2  10      156.09      183.65     42.18 o 
   6   2  10       13.40       38.93     42.27 o 
   7   2  10       12.67      125.34     71.81 o 
  -9   3  10       11.54       20.11     33.75 o 
  -8   3  10       97.70       99.61     23.36 o 
  -7   3  10      967.24      940.58     45.43 o 
  -6   3  10        6.95       15.66     18.49 o 
  -5   3  10        5.29        6.92     18.28 o 
  -4   3  10      155.50      180.36     18.28 o 
  -3   3  10      991.79     1084.86     45.16 o 
  -2   3  10      341.86      376.69     28.82 o 
  -1   3  10      176.51      205.78     27.29 o 
   0   3  10     2479.49     2070.20     74.61 o 
   1   3  10       25.60        3.72      7.08 o 
   2   3  10       15.95        0.00     32.32 o 
   3   3  10      117.17      160.46     35.46 o 
   4   3  10       45.39       67.64     37.45 o 
   5   3  10       53.53       68.48     52.42 o 
   6   3  10       40.31       65.35     50.27 o 
  -9   4  10        1.39       39.95     25.10 o 
  -8   4  10        6.88       18.91     22.59 o 
  -7   4  10      113.10      134.41     22.08 o 
  -6   4  10      137.05      155.54     21.25 o 
  -5   4  10      544.23      505.61     32.99 o 
  -4   4  10     2878.05     3054.88    105.62 o 
  -3   4  10      826.82     1191.07     50.02 o 
  -1   4  10     2722.22     2726.05     96.65 o 
   0   4  10      591.05      572.34     36.06 o 
   1   4  10      457.90      500.53     58.89 o 
   2   4  10      979.48     1046.30     75.40 o 
   3   4  10       89.46      105.56     39.50 o 
   4   4  10        0.95       21.54     40.93 o 
   5   4  10        0.78       20.11     47.40 o 
   6   4  10       68.31      157.27     56.01 o 
  -8   5  10      691.64      698.77     42.38 o 
  -7   5  10      363.43      384.88     35.27 o 
  -6   5  10      965.02      944.26     46.46 o 
  -5   5  10      272.64      291.67     31.94 o 
  -4   5  10     1837.10     2187.89     80.73 o 
  -3   5  10      698.02      678.87     40.37 o 
  -2   5  10      749.14      712.86     43.15 o 
  -1   5  10      764.86      554.95     41.20 o 
   0   5  10       32.04        0.00     32.32 o 
   1   5  10      502.45      454.57     57.45 o 
   2   5  10      433.44      432.31     60.32 o 
   3   5  10      339.67      377.01     48.83 o 
   4   5  10       15.14        0.00     44.52 o 
   5   5  10        0.07       30.16     50.99 o 
  -8   6  10      145.22      156.55     40.21 o 
  -7   6  10      137.00      153.60     25.25 o 
  -6   6  10      578.81      566.73     41.89 o 
  -5   6  10      247.98      286.77     65.35 o 
  -4   6  10       10.56        4.27     21.36 o 
  -3   6  10      694.96      701.01     75.40 o 
  -2   6  10     2660.94     2546.29     95.46 o 
  -1   6  10       50.66        0.00     50.27 o 
   0   6  10        1.67        0.00     33.03 o 
   1   6  10        8.91       17.23     35.91 o 
   2   6  10      179.96      206.82     43.81 o 
   3   6  10       61.29       63.91     44.52 o 
   4   6  10       44.86       25.85     49.55 o 
  -7   7  10      139.34      109.15     43.09 o 
  -6   7  10      446.55      435.62     43.15 o 
  -5   7  10       30.87        0.00     26.93 o 
  -4   7  10      104.76       81.23     47.40 o 
  -3   7  10        3.56        0.00     33.75 o 
  -2   7  10      321.79      406.13     34.35 o 
  -1   7  10        1.29        0.00     25.84 o 
   0   7  10      261.67      323.87     44.52 o 
   1   7  10      104.47      121.36     41.65 o 
   2   7  10       35.14       74.68     43.09 o 
   3   7  10       50.90       69.66     48.83 o 
  -7   8  10       71.15       12.93     47.40 o 
  -6   8  10      226.31       89.77     46.68 o 
  -5   8  10      102.30       18.80     31.60 o 
  -4   8  10        2.57        0.00     35.19 o 
  -3   8  10        4.73        0.00     27.20 o 
  -2   8  10      750.17      612.72     47.19 o 
  -1   8  10       53.26       15.44     26.91 o 
   0   8  10      162.77      157.27     40.93 o 
   1   8  10      221.27      226.21     45.96 o 
   2   8  10        1.25        7.18     44.52 o 
  -6   9  10      530.41      476.83     63.91 o 
  -4   9  10      207.38      174.50     48.83 o 
  -3   9  10       83.81       42.01     29.62 o 
  -2   9  10        9.77        0.00     27.16 o 
  -1   9  10       25.07        0.00     27.08 o 
   0   9  10      302.66      315.26     47.40 o 
   1   9  10      150.80      178.09     47.40 o 
  -3  10  10      193.70      204.67     45.96 o 
  -2  10  10       13.16        0.00     38.78 o 
  -2 -11  11      136.23      121.36     48.83 o 
  -1 -11  11        0.72        1.44     50.27 o 
   0 -11  11       98.01       60.32     50.99 o 
   1 -11  11       14.15        0.00     50.99 o 
   2 -11  11       26.28       52.42     53.14 o 
   3 -11  11        3.79       43.09     57.45 o 
   4 -11  11       56.47      143.62     62.48 o 
  -3 -10  11        0.40       11.49     49.55 o 
  -2 -10  11        7.37        6.46     45.96 o 
  -1 -10  11        2.24       25.13     44.52 o 
   0 -10  11      414.21      499.81     68.94 o 
   1 -10  11      202.78      243.44     49.55 o 
   2 -10  11        6.57        9.34     48.83 o 
   3 -10  11       25.41       92.64     55.30 o 
   4 -10  11      104.63       89.05     58.89 o 
   5 -10  11       17.94        0.00     91.20 o 
  -4  -9  11      232.54      249.04     33.84 o 
  -3  -9  11      285.98      265.94     31.49 o 
  -2  -9  11       87.70       56.01     43.81 o 
  -1  -9  11       33.06       41.65     40.21 o 
   0  -9  11       97.74       73.97     40.21 o 
   1  -9  11       37.58       42.37     40.93 o 
   2  -9  11      279.73      310.23     50.27 o 
   3  -9  11      346.50      458.88     61.04 o 
   4  -9  11      146.34      125.87     46.73 o 
   5  -9  11        2.09        0.00     84.74 o 
   6  -9  11       60.29       32.32     89.77 o 
  -5  -8  11       28.07        0.00     30.71 o 
  -4  -8  11      123.43      111.14     29.12 o 
  -3  -8  11      170.14      158.96     26.99 o 
  -2  -8  11      526.51      462.36     38.43 o 
  -1  -8  11       68.98       65.62     22.18 o 
   0  -8  11      269.74      221.90     39.50 o 
   1  -8  11       92.04       78.99     37.34 o 
   2  -8  11      110.41       78.99     41.65 o 
   3  -8  11      274.28      252.78     51.70 o 
   4  -8  11        0.65        0.00     41.95 o 
   5  -8  11       31.69       32.32     81.15 o 
   6  -8  11       76.78      116.34     86.89 o 
  -6  -7  11      243.36      226.93     43.09 o 
  -5  -7  11       25.54       19.39     36.62 o 
  -4  -7  11       23.52       45.96     33.75 o 
  -3  -7  11       32.81       22.45     23.12 o 
  -2  -7  11      238.72      220.67     23.98 o 
  -1  -7  11      976.73      892.12     48.47 o 
   0  -7  11     2108.25     2033.16     74.79 o 
   1  -7  11        3.42        0.00     18.67 o 
   2  -7  11       57.93       35.19     36.62 o 
   3  -7  11      268.38      262.34     40.45 o 
   4  -7  11        1.73        9.97     38.48 o 
   5  -7  11       66.31      143.62     82.58 o 
   6  -7  11       47.26       81.87     86.17 o 
   7  -7  11      105.85      107.72     92.64 o 
  -6  -6  11      194.50      205.38     40.21 o 
  -5  -6  11      240.73      257.81     38.06 o 
  -4  -6  11       23.04       25.85     29.44 o 
  -3  -6  11        2.59        0.00     26.57 o 
  -2  -6  11      739.18      699.45     50.99 o 
  -1  -6  11      827.58      809.63     41.10 o 
   0  -6  11      207.45      226.39     21.74 o 
   1  -6  11       19.81       31.49     27.65 o 
   2  -6  11        0.86        0.00     17.80 o 
   3  -6  11      397.86      381.00     43.09 o 
   4  -6  11       56.31       63.91     67.50 o 
   5  -6  11      269.80      466.78     87.61 o 
   6  -6  11      443.58      545.77     98.38 o 
   7  -6  11      100.25      201.79    102.69 o 
  -7  -5  11      160.39      170.91     40.93 o 
  -6  -5  11      439.09      390.66     50.27 o 
  -5  -5  11      331.11      304.48     44.52 o 
  -4  -5  11       27.26       39.50     28.01 o 
  -3  -5  11       79.44       86.17     28.01 o 
  -2  -5  11      144.85      137.88     28.01 o 
  -1  -5  11      103.78       73.97     26.57 o 
   0  -5  11      429.24      493.45     41.29 o 
   1  -5  11     2866.68     3174.60    108.65 o 
   2  -5  11     1004.97     1035.96     40.97 o 
   3  -5  11       57.27       60.35     17.59 o 
   4  -5  11      106.34      225.13     59.96 o 
   5  -5  11      372.53      487.61     87.61 o 
   6  -5  11       13.08       44.52     80.43 o 
   7  -5  11        1.50      122.80     93.36 o 
  -7  -4  11        1.10       38.78     37.34 o 
  -6  -4  11       14.89       26.57     32.32 o 
  -5  -4  11       16.91       39.50     29.44 o 
  -4  -4  11      908.07      729.61     54.58 o 
  -3  -4  11     2990.42     2839.46    140.03 o 
  -2  -4  11      189.77      211.85     30.16 o 
  -1  -4  11       73.96       80.43     22.98 o 
   0  -4  11      713.67      884.73     54.58 o 
   1  -4  11      961.30      885.45     35.87 o 
   2  -4  11        8.77       10.39     14.73 o 
   3  -4  11      542.58      646.43     33.58 o 
   4  -4  11      113.86      282.28     63.19 o 
   5  -4  11        7.68       60.90     29.37 o 
   6  -4  11        0.26       40.93     81.15 o 
   7  -4  11        6.82       61.04     93.36 o 
  -8  -3  11       53.31       45.24     40.21 o 
  -7  -3  11      443.93      458.88     52.42 o 
  -6  -3  11      147.69      163.73     33.75 o 
  -5  -3  11       93.59       83.30     30.16 o 
  -4  -3  11        8.18        2.15     27.29 o 
  -3  -3  11     1537.42     1635.88     89.05 o 
  -2  -3  11       66.15       29.44     28.01 o 
  -1  -3  11     1237.96     1342.17     72.53 o 
   0  -3  11      185.84      210.58     25.49 o 
   1  -3  11       45.28       55.30     17.86 o 
   2  -3  11      233.26      262.40     22.78 o 
   3  -3  11      711.46      732.04     45.23 o 
   4  -3  11      916.82      930.90     56.13 o 
   5  -3  11        1.46        0.00     35.38 o 
   6  -3  11       10.04       25.85     83.30 o 
   7  -3  11       46.40       99.10     98.38 o 
  -8  -2  11      513.47      481.86     56.01 o 
  -7  -2  11       50.96       58.89     33.03 o 
  -6  -2  11       22.26       14.36     30.16 o 
  -5  -2  11      163.34      198.20     33.03 o 
  -4  -2  11        8.26       43.81     28.72 o 
  -3  -2  11      334.10      353.32     48.11 o 
  -2  -2  11       46.48       48.11     21.54 o 
  -1  -2  11     2023.76     1988.55     79.12 o 
   0  -2  11      271.35      291.21     28.26 o 
   1  -2  11      221.60      298.50     34.83 o 
   2  -2  11        3.91       14.54     14.14 o 
   3  -2  11       36.59       61.41     26.13 o 
   4  -2  11      609.51      548.17     54.58 o 
   5  -2  11        0.28        0.00     53.50 o 
   6  -2  11      167.41      157.06     84.02 o 
   7  -2  11       55.87       65.02     58.17 o 
  -8  -1  11      147.65      148.65     36.62 o 
  -7  -1  11        7.40       13.64     31.60 o 
  -6  -1  11      118.88      144.34     33.75 o 
  -5  -1  11      885.86      941.46     63.19 o 
  -4  -1  11       21.68       17.23     22.26 o 
  -3  -1  11      182.84      196.05     25.13 o 
  -2  -1  11       21.32       58.28     24.42 o 
  -1  -1  11     2284.53     2057.44     81.41 o 
   0  -1  11     1829.15     1722.87     71.03 o 
   1  -1  11      523.96      655.52     39.99 o 
   2  -1  11      498.65      543.50     50.47 o 
   3  -1  11      511.35      592.18     65.71 o 
   4  -1  11      134.18      202.51     77.56 o 
   5  -1  11       51.47       45.77     73.61 o 
   6  -1  11      163.43      184.51     53.14 o 
   7  -1  11       29.97       32.80     71.45 o 
  -8   0  11       15.92        0.00     33.75 o 
  -7   0  11       38.70       65.35     33.03 o 
  -6   0  11      641.60      624.05     53.86 o 
  -5   0  11     2958.55     3018.99    150.09 o 
  -4   0  11     3855.66     2714.50    133.57 o 
  -3   0  11      239.48      244.88     12.21 o 
  -1   0  11     1342.25     1317.28     56.59 o 
   0   0  11      551.15      607.66     38.96 o 
   1   0  11      342.55      377.98     37.39 o 
   2   0  11     2135.88     1970.69    149.01 o 
   3   0  11      110.28       82.13     32.42 o 
   4   0  11      159.28      141.73     37.79 o 
   5   0  11      398.30      397.73    104.85 o 
   6   0  11      196.67      280.77     59.60 o 
   7   0  11       25.68       83.38     66.07 o 
  -8   1  11      253.89      286.53     38.78 o 
  -7   1  11      102.97      114.90     34.47 o 
  -6   1  11       10.74        7.90     30.88 o 
  -5   1  11      815.82      868.21     62.48 o 
  -4   1  11       86.67      145.78     26.57 o 
  -1   1  11     2211.33     2157.96    138.60 o 
   0   1  11       64.90       34.81     19.75 o 
   1   1  11     1589.43     1617.52     73.33 o 
   2   1  11     1861.62     1540.80     74.37 o 
   3   1  11        9.48        0.00     31.30 o 
   4   1  11       75.65       74.06     37.10 o 
   5   1  11       89.62       87.56     53.86 o 
   6   1  11       42.15       66.81     44.52 o 
  -8   2  11        8.15       16.52     33.03 o 
  -7   2  11     1072.92     1177.72     75.40 o 
  -6   2  11      774.17      846.76     43.08 o 
  -5   2  11      327.75      368.90     29.24 o 
  -4   2  11       79.89       75.03     17.51 o 
  -3   2  11     1746.55     2007.07     72.35 o 
  -2   2  11      867.21      997.37     42.80 o 
   0   2  11      428.16      557.50     33.80 o 
   1   2  11      157.44      214.00     57.45 o 
   2   2  11      533.96      594.96     52.16 o 
   3   2  11        9.04       31.97     33.80 o 
   4   2  11      903.69      856.21     64.00 o 
   5   2  11      111.66      130.19     42.64 o 
   6   2  11        1.54       72.65     44.85 o 
  -8   3  11       14.46        7.18     33.03 o 
  -7   3  11      310.23      348.61     35.27 o 
  -6   3  11       95.40      123.26     22.27 o 
  -5   3  11       19.31       27.86     19.00 o 
  -4   3  11       19.24       28.46     17.24 o 
  -3   3  11      482.20      481.03     32.61 o 
  -2   3  11      369.62      371.54     30.78 o 
  -1   3  11      383.23      389.55     31.06 o 
   0   3  11     1201.85     1141.70     48.83 o 
   1   3  11      126.66      124.42     31.31 o 
   2   3  11      148.28      167.84     35.45 o 
   3   3  11      417.48      424.46     60.68 o 
   4   3  11      487.68      505.87     79.71 o 
   5   3  11       39.26       87.37     44.16 o 
   6   3  11       15.74       52.42     50.99 o 
  -8   4  11        0.78       14.40     24.36 o 
  -7   4  11      445.66      451.43     37.20 o 
  -6   4  11      645.30      642.63     39.06 o 
  -5   4  11       16.63       33.75     19.80 o 
  -4   4  11      266.12      263.57     33.03 o 
  -3   4  11        6.96       31.69     19.28 o 
  -2   4  11      336.89      382.88     33.94 o 
  -1   4  11       19.76        2.15     18.58 o 
   0   4  11      744.66      630.73     38.42 o 
   1   4  11      264.52      308.07     43.09 o 
   2   4  11      315.81      323.87     45.24 o 
   3   4  11      122.73      175.94     42.37 o 
   4   4  11      135.90      215.44     48.83 o 
   5   4  11      108.51      155.83     52.42 o 
  -8   5  11        3.10        7.90     24.62 o 
  -7   5  11       38.67       54.83     24.12 o 
  -6   5  11      107.71      119.00     24.62 o 
  -5   5  11      965.63      976.41     48.40 o 
  -4   5  11      736.57      768.36     44.14 o 
  -3   5  11      767.91      935.05     49.00 o 
  -2   5  11      143.23      163.10     24.31 o 
  -1   5  11      160.95      122.03     49.19 o 
   0   5  11     2501.56     2195.71    217.59 o 
   1   5  11       37.00       72.53     38.78 o 
   2   5  11       61.04       38.06     39.50 o 
   3   5  11      164.24      216.87     45.96 o 
   4   5  11        4.07       36.62     47.40 o 
  -7   6  11      253.84      279.04     29.75 o 
  -6   6  11      376.07      376.19     52.42 o 
  -5   6  11      825.99      786.97     47.09 o 
  -4   6  11     1589.35     1631.91     89.77 o 
  -3   6  11      140.83       57.87     35.55 o 
  -2   6  11       18.65        0.00     26.17 o 
  -1   6  11      230.40      210.79     64.63 o 
   0   6  11        0.03        0.00     35.91 o 
   1   6  11      226.66      244.88     44.52 o 
   2   6  11      812.44      723.87     70.38 o 
   3   6  11      341.23      321.72     53.14 o 
   4   6  11        0.08       35.19     51.70 o 
  -7   7  11        0.44        0.00     43.81 o 
  -6   7  11      561.21      517.91     45.80 o 
  -5   7  11      321.95      321.83     66.43 o 
  -4   7  11       55.65       11.83     64.63 o 
  -3   7  11      298.53      223.86     32.59 o 
  -2   7  11      961.42      852.42     53.06 o 
  -1   7  11      415.10      428.78     36.79 o 
   0   7  11       36.46       24.42     38.78 o 
   1   7  11       66.40       69.66     42.37 o 
   2   7  11       33.33       72.53     44.52 o 
   3   7  11      114.75      145.06     50.99 o 
  -6   8  11      254.55      159.42     51.70 o 
  -5   8  11       10.40        0.00     38.06 o 
  -4   8  11      134.79       33.71     31.37 o 
  -3   8  11       10.23        0.00     29.75 o 
  -2   8  11      195.53      179.33     32.17 o 
  -1   8  11      100.80       80.43     42.37 o 
   0   8  11       22.66        0.00     40.21 o 
   1   8  11      137.21      124.95     45.96 o 
  -4   9  11       18.54        0.00     45.96 o 
  -3   9  11       86.88       23.80     31.47 o 
  -2   9  11      199.73      169.90     32.49 o 
  -1   9  11       76.84       25.85     42.37 o 
   0   9  11       23.29        5.74     41.65 o 
  -1 -11  12       35.27       37.34     51.70 o 
   0 -11  12       82.98       65.35     51.70 o 
   1 -11  12        0.66       23.70     51.70 o 
   2 -11  12        9.61       58.17     54.58 o 
   3 -11  12      110.20      178.81     62.48 o 
  -3 -10  12       11.87       58.17     51.70 o 
  -2 -10  12      143.07      173.79     47.40 o 
  -1 -10  12      111.09      115.62     48.83 o 
   0 -10  12      117.94       99.10     46.68 o 
   1 -10  12       37.61       39.50     47.40 o 
   2 -10  12       38.46       56.73     50.27 o 
   3 -10  12       69.18       86.89     56.73 o 
   4 -10  12      352.50      399.10     60.32 o 
  -4  -9  12      167.69      166.62     31.80 o 
  -3  -9  12      133.92      141.52     30.01 o 
  -2  -9  12       21.67        0.00     44.52 o 
  -1  -9  12        0.17       17.23     42.37 o 
   0  -9  12      414.67      499.81     66.79 o 
   1  -9  12      623.81      663.55     71.81 o 
   2  -9  12       31.16       38.06     46.68 o 
   3  -9  12        0.60       33.03     51.70 o 
   4  -9  12        7.68        0.00     86.17 o 
   5  -9  12       49.30        0.00     88.33 o 
  -5  -8  12        6.54        0.00     30.71 o 
  -4  -8  12      286.28      299.27     32.31 o 
  -3  -8  12      285.50      264.65     29.64 o 
  -2  -8  12        3.00        0.00     24.13 o 
  -1  -8  12        4.86        0.00     22.56 o 
   0  -8  12       15.48        0.00     35.91 o 
   1  -8  12       85.57       57.45     38.06 o 
   2  -8  12      110.82      135.73     44.52 o 
   3  -8  12      466.42      565.88     78.99 o 
   4  -8  12      188.71      216.15     83.30 o 
   5  -8  12        0.02        0.00     83.30 o 
   6  -8  12       25.31       45.96     89.77 o 
  -6  -7  12       51.30       38.78     42.37 o 
  -5  -7  12       43.05       42.37     38.06 o 
  -4  -7  12      170.23      162.30     35.91 o 
  -3  -7  12       52.52       36.78     24.49 o 
  -2  -7  12       54.25       30.11     22.60 o 
  -1  -7  12      694.29      604.96     53.86 o 
   0  -7  12        0.70        0.00     20.52 o 
   1  -7  12        2.93        0.00     33.75 o 
   2  -7  12       71.29       38.78     38.06 o 
   3  -7  12      409.22      363.39     44.43 o 
   4  -7  12       42.71       44.52     76.12 o 
   5  -7  12       47.84       18.67     78.99 o 
   6  -7  12        7.52       22.26     89.05 o 
  -6  -6  12       17.40       31.60     40.21 o 
  -5  -6  12      243.09      183.12     37.34 o 
  -4  -6  12       88.45       96.23     32.32 o 
  -3  -6  12       12.02       30.16     29.44 o 
  -2  -6  12      107.84       95.51     29.44 o 
  -1  -6  12      396.66      479.42     36.30 o 
   0  -6  12     1629.71     1457.77     59.59 o 
   1  -6  12     2435.19     2478.12     88.29 o 
   2  -6  12        3.13        0.00     18.93 o 
   3  -6  12      353.30      391.03     62.48 o 
   4  -6  12      137.03      140.75     72.53 o 
   5  -6  12      159.39      190.30     88.33 o 
   6  -6  12       27.89       59.60     85.46 o 
   7  -6  12        2.75       39.50     97.66 o 
  -7  -5  12        7.46       29.44     42.37 o 
  -6  -5  12      243.65      211.85     39.50 o 
  -5  -5  12      179.77      148.65     34.47 o 
  -4  -5  12       25.32       37.34     30.88 o 
  -3  -5  12       79.97       67.50     30.16 o 
  -2  -5  12      417.92      470.37     48.11 o 
  -1  -5  12     1542.88     1653.12     91.92 o 
   0  -5  12      560.17      589.76     34.96 o 
   1  -5  12      918.97      904.35     43.66 o 
   2  -5  12       33.66       15.00     17.97 o 
   3  -5  12      227.21      266.80     34.27 o 
   4  -5  12       15.92       38.06     68.94 o 
   5  -5  12      260.49      434.46     91.20 o 
   6  -5  12      138.23      279.35     99.82 o 
   7  -5  12       30.46       50.27     98.38 o 
  -7  -4  12       23.64       50.27     38.78 o 
  -6  -4  12      518.37      420.82     50.99 o 
  -5  -4  12      855.20      850.98     61.76 o 
  -4  -4  12       81.88      104.85     33.75 o 
  -3  -4  12      412.54      471.81     49.55 o 
  -2  -4  12       43.08       62.48     30.88 o 
  -1  -4  12      303.99      349.01     40.93 o 
   0  -4  12       11.69       18.67     23.70 o 
   1  -4  12     2425.56     2318.31     72.54 o 
   2  -4  12     1097.99     1122.73     43.38 o 
   3  -4  12       60.79       81.66     22.09 o 
   4  -4  12      169.46      300.84     40.99 o 
   5  -4  12      241.36      251.71     36.65 o 
   6  -4  12      472.49      525.67    104.85 o 
   7  -4  12       70.50      200.36    109.87 o 
  -8  -3  12        1.72        2.15     40.93 o 
  -7  -3  12      141.92      148.65     38.06 o 
  -6  -3  12       66.56       57.45     35.19 o 
  -5  -3  12       85.12       80.43     34.47 o 
  -4  -3  12      420.67      443.80     50.27 o 
  -3  -3  12     3516.41     3610.72    175.94 o 
  -2  -3  12     1529.21     1701.95     89.77 o 
  -1  -3  12      202.16      282.94     38.78 o 
   0  -3  12      374.33      424.17     34.69 o 
   1  -3  12     1416.79     1399.77     62.17 o 
   2  -3  12       50.80       31.99     19.90 o 
   3  -3  12      436.08      544.67     62.48 o 
   4  -3  12      518.93      564.17     50.07 o 
   5  -3  12        5.49       12.93     61.04 o 
   6  -3  12        4.77        0.00     46.87 o 
   7  -3  12      184.87      292.28    118.49 o 
  -8  -2  12       89.79      112.75     38.78 o 
  -7  -2  12      342.18      334.65     50.27 o 
  -6  -2  12      114.72       95.51     34.47 o 
  -5  -2  12        8.45        7.90     31.60 o 
  -4  -2  12      770.33      730.33     60.32 o 
  -3  -2  12       92.42       91.20     33.75 o 
  -2  -2  12      107.86      203.23     27.29 o 
  -1  -2  12     1308.95     1385.81     61.15 o 
   0  -2  12      552.16      526.88     35.23 o 
   1  -2  12        0.02        8.64     19.66 o 
   2  -2  12        0.21       37.10     35.91 o 
   3  -2  12      641.26      689.74     51.40 o 
   4  -2  12      475.27      355.49     65.35 o 
   5  -2  12        2.36        0.00     82.58 o 
   6  -2  12        3.22        0.00     75.76 o 
   7  -2  12       83.67       69.00     62.12 o 
  -8  -1  12        3.05        6.46     36.62 o 
  -7  -1  12      492.37      487.61     55.30 o 
  -6  -1  12       17.26       16.52     34.47 o 
  -5  -1  12      337.56      399.99     50.99 o 
  -4  -1  12        8.41        0.00     32.32 o 
  -3  -1  12       30.41       63.19     25.85 o 
  -2  -1  12      158.16      221.20     48.83 o 
  -1  -1  12      466.36      536.84     35.59 o 
   0  -1  12      149.81      174.98     25.13 o 
   1  -1  12        4.22       39.02     21.84 o 
   2  -1  12       90.12       81.14     27.90 o 
   3  -1  12      303.47      259.24     43.09 o 
   4  -1  12      117.91       74.59     62.48 o 
   5  -1  12      178.25      187.36     84.74 o 
   6  -1  12      310.21      327.79    123.88 o 
   7  -1  12       13.73       70.39     95.51 o 
  -8   0  12       18.79       17.23     36.62 o 
  -7   0  12      784.56      768.39     62.48 o 
  -6   0  12        1.52        0.00     33.75 o 
  -5   0  12      111.81      147.93     35.19 o 
  -4   0  12       63.07       86.17     34.47 o 
  -3   0  12        1.34       13.64     16.52 o 
  -2   0  12       14.76       33.75     17.95 o 
  -1   0  12     1381.23     1426.74     92.64 o 
   0   0  12      636.15      599.01     40.47 o 
   1   0  12      117.68      124.65     27.16 o 
   2   0  12       14.85       30.40     30.11 o 
   3   0  12        1.99        0.00     34.55 o 
   4   0  12        8.72        0.00     39.50 o 
   5   0  12       37.04       34.54     69.30 o 
   6   0  12      202.87      247.78     71.09 o 
  -8   1  12       30.44       50.99     35.19 o 
  -7   1  12       19.65       33.03     35.19 o 
  -6   1  12       64.97       94.07     34.47 o 
  -5   1  12     2987.98     3235.86    162.30 o 
  -4   1  12     1777.57     1815.41     96.23 o 
  -3   1  12      619.08      706.63     52.42 o 
  -1   1  12      652.83      381.32     25.13 o 
   0   1  12      912.90      961.51     52.10 o 
   1   1  12       25.30       22.87     29.08 o 
   2   1  12     1070.61      994.15    122.08 o 
   3   1  12      214.03      232.43     51.35 o 
   4   1  12       19.21        5.83     37.83 o 
   5   1  12        0.78       20.72     41.30 o 
   6   1  12      375.21      283.66     60.32 o 
  -8   2  12      445.73      462.47     57.45 o 
  -7   2  12       19.55       48.11     34.47 o 
  -6   2  12      258.71      277.91     38.78 o 
  -5   2  12      179.41      196.84     24.50 o 
  -4   2  12      112.67      153.00     20.56 o 
  -3   2  12      639.76      663.71     36.79 o 
  -2   2  12     1814.35     1798.01     67.21 o 
  -1   2  12      220.68      269.42     24.62 o 
   0   2  12      136.59      124.10     28.92 o 
   1   2  12      499.68      371.11     48.83 o 
   2   2  12     1262.45     1161.58     68.47 o 
   3   2  12      582.15      485.93     55.13 o 
   4   2  12      334.81      396.81    119.21 o 
   5   2  12        0.33       34.69     42.28 o 
   6   2  12        0.59      100.45    138.60 o 
  -8   3  12        1.88       30.16     36.62 o 
  -7   3  12      286.85      344.73     36.55 o 
  -6   3  12      756.80      857.85     45.69 o 
  -5   3  12      131.60      140.45     22.33 o 
  -4   3  12       26.32       54.73     19.51 o 
  -3   3  12     1683.04     1701.74     66.23 o 
  -2   3  12     1245.56     1572.47     61.85 o 
  -1   3  12       41.35       61.66     17.18 o 
   0   3  12      710.90      588.76     44.52 o 
   1   3  12      200.25      224.52     69.66 o 
   2   3  12       18.35       35.19     34.92 o 
   3   3  12        7.43       13.93     36.48 o 
   4   3  12       87.75      250.62    119.21 o 
   5   3  12      144.45      484.01    145.06 o 
  -8   4  12        0.14        0.00     26.39 o 
  -7   4  12      243.42      261.66     28.15 o 
  -6   4  12      232.21      268.32     30.88 o 
  -5   4  12      118.94      148.16     23.36 o 
  -4   4  12      702.74      754.07     43.15 o 
  -3   4  12       43.05       57.36     21.54 o 
  -2   4  12     1717.48     1731.33     68.97 o 
  -1   4  12      111.68      104.54     21.65 o 
   0   4  12      235.62      171.63     41.65 o 
   1   4  12       83.17       37.34     38.78 o 
   2   4  12        4.68        0.00     39.50 o 
   3   4  12      220.41      196.05     45.96 o 
   4   4  12      157.34      201.79     50.99 o 
   5   4  12       89.58      109.15     52.42 o 
  -7   5  12      167.77      196.09     31.60 o 
  -6   5  12      510.10      500.38     43.15 o 
  -5   5  12       21.80       22.19     23.80 o 
  -4   5  12        4.75        0.00     23.61 o 
  -3   5  12      103.63       70.23     24.87 o 
  -2   5  12      126.44      112.98     26.35 o 
  -1   5  12       15.80        0.00     35.91 o 
   0   5  12      270.75      228.36     44.52 o 
   1   5  12      134.02      140.75     43.09 o 
   2   5  12       13.16       22.26     41.65 o 
   3   5  12       10.19        0.00     43.81 o 
   4   5  12       22.44       63.91     49.55 o 
  -7   6  12       62.76       61.57     28.38 o 
  -6   6  12      205.32      238.20     31.37 o 
  -5   6  12      100.92       97.31     33.75 o 
  -4   6  12      958.05      918.80     70.74 o 
  -3   6  12      373.58      371.57     41.20 o 
  -2   6  12      247.67      136.14     51.35 o 
  -1   6  12      116.63       12.21     38.42 o 
   0   6  12      356.11      336.08     48.83 o 
   1   6  12      134.65      160.86     43.81 o 
   2   6  12        0.41       27.29     44.52 o 
   3   6  12      135.34      117.77     49.55 o 
  -6   7  12       96.65       58.00     31.49 o 
  -5   7  12      285.08      303.74     54.22 o 
  -4   7  12      710.98      695.12     50.24 o 
  -3   7  12      188.16       96.29     33.10 o 
  -2   7  12       52.86        0.00     48.11 o 
  -1   7  12       83.37       48.83     41.65 o 
   0   7  12       21.37        0.00     40.93 o 
   1   7  12        8.44        0.00     43.09 o 
   2   7  12      120.31       90.48     48.11 o 
  -5   8  12      120.78       76.72     61.40 o 
  -4   8  12       17.34        0.00     43.09 o 
  -3   8  12       27.28        0.00     32.31 o 
  -2   8  12      365.40      370.73     38.04 o 
  -1   8  12      383.82      298.74     49.55 o 
   0   8  12       19.59        0.00     42.37 o 
   1 -11  13        9.54       41.65     54.58 o 
  -2 -10  13      158.54      117.77     48.83 o 
  -1 -10  13      196.41      180.25     48.83 o 
   0 -10  13      154.45      170.20     48.11 o 
   1 -10  13       26.77       22.98     48.83 o 
   2 -10  13       29.75       86.89     52.42 o 
   3 -10  13      103.43      196.05     61.04 o 
   4 -10  13        0.63        0.00     96.95 o 
  -3  -9  13       11.77        0.00     30.02 o 
  -2  -9  13      276.11      272.89     49.55 o 
  -1  -9  13      144.13      175.94     45.24 o 
   0  -9  13        4.30       30.16     43.09 o 
   1  -9  13      218.89      219.75     47.40 o 
   2  -9  13        6.22        0.00     47.40 o 
   3  -9  13       17.28       86.17     53.86 o 
   4  -9  13       33.44        0.00     88.33 o 
   5  -9  13      407.11      498.38    109.15 o 
  -4  -8  13        7.92        0.00     29.33 o 
  -3  -8  13      211.90      222.67     29.31 o 
  -2  -8  13        0.75        5.03     25.33 o 
  -1  -8  13       63.29       58.17     41.65 o 
   0  -8  13      103.69      115.62     40.93 o 
   1  -8  13      541.42      624.05     71.09 o 
   2  -8  13      104.50      103.41     45.24 o 
   3  -8  13        6.93        5.40     46.68 o 
   4  -8  13       19.65        0.00     84.02 o 
   5  -8  13      121.41       70.38     87.61 o 
  -5  -7  13        4.14        0.00     38.78 o 
  -4  -7  13      364.56      338.95     50.27 o 
  -3  -7  13      497.34      481.23     40.16 o 
  -2  -7  13        4.08        0.00     23.97 o 
  -1  -7  13       44.62       57.39     23.46 o 
   0  -7  13       59.95       43.63     22.60 o 
   1  -7  13      204.47      204.67     40.21 o 
   2  -7  13       20.81       38.06     39.50 o 
   3  -7  13      361.59      492.63     94.07 o 
   4  -7  13       55.55       38.06     80.43 o 
   5  -7  13       16.73       64.63     84.02 o 
   6  -7  13        5.19        0.00     91.92 o 
  -6  -6  13       12.29       11.49     41.65 o 
  -5  -6  13       11.49       14.36     36.62 o 
  -4  -6  13       27.20       30.88     33.75 o 
  -3  -6  13      115.70      109.87     34.47 o 
  -2  -6  13        8.18        0.00     30.16 o 
  -1  -6  13      882.01      833.76     45.06 o 
   0  -6  13       13.36       22.37     22.83 o 
   1  -6  13       41.02       41.33     20.70 o 
   2  -6  13       17.79       19.13     31.41 o 
   3  -6  13      441.37      471.09     89.05 o 
   4  -6  13      105.94       73.97     76.12 o 
   5  -6  13       73.49      111.31     84.74 o 
   6  -6  13        2.94        0.00     89.05 o 
  -6  -5  13       22.72       25.85     38.06 o 
  -5  -5  13      133.88      111.31     35.91 o 
  -4  -5  13       10.83       27.29     33.75 o 
  -3  -5  13       63.19       53.86     33.03 o 
  -2  -5  13       29.50       43.81     32.32 o 
  -1  -5  13      592.45      629.79     56.73 o 
   0  -5  13       27.56       56.21     36.62 o 
   1  -5  13       71.12       87.28     19.53 o 
   2  -5  13       72.81      112.51     20.33 o 
   3  -5  13        4.38       34.31     24.07 o 
   4  -5  13       57.74       30.16     73.97 o 
   5  -5  13        1.92       43.09     79.71 o 
   6  -5  13       79.53      101.26     91.92 o 
  -7  -4  13      138.86      149.37     41.65 o 
  -6  -4  13       74.88       80.43     38.78 o 
  -5  -4  13      737.77      672.16     59.60 o 
  -4  -4  13        9.19        0.00     33.75 o 
  -3  -4  13       41.74       30.88     33.75 o 
  -2  -4  13       20.10       13.64     33.75 o 
  -1  -4  13     1248.84     1278.98     73.25 o 
   0  -4  13      443.00      471.35     38.52 o 
   1  -4  13      138.05      139.20     19.34 o 
   2  -4  13       61.05       63.26     18.05 o 
   3  -4  13       48.86       81.92     24.69 o 
   4  -4  13      179.96      197.31     31.81 o 
   5  -4  13       53.87       54.58     81.87 o 
   6  -4  13      224.76      366.24    109.15 o 
  -7  -3  13        7.07       45.24     39.50 o 
  -6  -3  13      142.47      165.17     39.50 o 
  -5  -3  13     1203.10     1099.45     75.40 o 
  -4  -3  13      359.89      374.14     52.42 o 
  -3  -3  13        8.99        2.15     35.19 o 
  -2  -3  13       37.23       47.40     27.29 o 
  -1  -3  13      123.20      129.45     25.11 o 
   0  -3  13       35.83       58.04     23.19 o 
   1  -3  13     1079.05     1088.15     53.90 o 
   2  -3  13      850.97      902.17     51.32 o 
   3  -3  13      289.98      401.85     48.47 o 
   4  -3  13       42.61       69.62     33.13 o 
   5  -3  13      251.42      261.44    118.49 o 
   6  -3  13        4.02        0.00     50.02 o 
  -7  -2  13       12.82        2.15     38.06 o 
  -6  -2  13        6.33       30.88     38.06 o 
  -5  -2  13       77.16       86.89     37.34 o 
  -4  -2  13      116.41      142.19     37.34 o 
  -3  -2  13     1472.92     1687.59     96.95 o 
  -2  -2  13     2370.35     2776.06    142.91 o 
  -1  -2  13       27.63       44.66     22.21 o 
   0  -2  13      206.57      318.56     33.49 o 
   1  -2  13     1146.19     1201.14     57.91 o 
   2  -2  13     1045.14     1041.62     56.32 o 
   3  -2  13       76.47      142.34     33.40 o 
   4  -2  13      532.25      646.02     89.77 o 
   5  -2  13       32.19       67.50     86.89 o 
   6  -2  13       54.08        0.00    118.49 o 
  -8  -1  13       61.42       38.06     40.93 o 
  -7  -1  13      273.87      303.05     44.52 o 
  -6  -1  13      300.17      327.46     43.81 o 
  -5  -1  13       21.75       26.57     35.91 o 
  -4  -1  13       64.70       67.50     37.34 o 
  -3  -1  13     2028.09     2108.41    109.15 o 
  -2  -1  13        6.47       10.77     25.13 o 
  -1  -1  13       81.18       67.98     29.80 o 
   0  -1  13      394.82      422.84     37.29 o 
   1  -1  13        9.44       25.03     24.70 o 
   2  -1  13      141.41      141.69     31.69 o 
   3  -1  13       67.15       38.65     35.65 o 
   4  -1  13      343.72      311.54    173.79 o 
   5  -1  13       75.95       15.38     86.17 o 
   6  -1  13        0.15        4.38     82.23 o 
  -8   0  13       77.46       99.10     39.50 o 
  -7   0  13      532.19      568.75     61.04 o 
  -6   0  13        4.13        0.00     36.62 o 
  -5   0  13       11.37       15.08     35.91 o 
  -4   0  13       21.15       58.89     29.44 o 
  -3   0  13      262.23      290.84     41.65 o 
  -2   0  13       90.82      100.54     27.29 o 
  -1   0  13      222.47      322.97     32.51 o 
   0   0  13      749.20      796.71     48.19 o 
   1   0  13       12.81       38.15     28.36 o 
   2   0  13       90.66      124.37     34.45 o 
   3   0  13       85.17       72.94     70.74 o 
   4   0  13       60.66       46.10     43.17 o 
   5   0  13        3.83        0.00     51.70 o 
   6   0  13        5.44       60.35     84.02 o 
  -8   1  13       24.98       27.29     38.78 o 
  -7   1  13      329.56      399.99     56.01 o 
  -6   1  13       65.40       71.81     37.34 o 
  -5   1  13        4.63        5.03     36.62 o 
  -4   1  13      430.23      563.01     52.42 o 
  -3   1  13       18.88       44.52     28.01 o 
  -2   1  13       67.34       86.17     28.72 o 
  -1   1  13      316.49      325.31     48.11 o 
   0   1  13     1649.78     1695.53     76.95 o 
   1   1  13       63.94       63.88     38.78 o 
   2   1  13        0.87        0.00     47.04 o 
   3   1  13       48.75       20.77     48.47 o 
   4   1  13      222.68      248.77     82.94 o 
   5   1  13        0.36        6.09     43.74 o 
  -8   2  13       84.04       93.36     39.50 o 
  -7   2  13       18.64       48.11     37.34 o 
  -6   2  13      346.42      356.91     55.30 o 
  -5   2  13       38.81        1.44     37.34 o 
  -4   2  13     2059.05     2306.75    101.26 o 
  -3   2  13     1458.02     1421.59     57.86 o 
  -2   2  13      427.66      466.06     34.05 o 
  -1   2  13       94.53      116.34     33.75 o 
   0   2  13      951.54     1024.37     80.43 o 
   1   2  13        3.72        0.00     38.78 o 
   2   2  13       15.54        0.00     35.55 o 
   3   2  13      208.49      280.86     94.79 o 
   4   2  13      105.14      108.44     79.71 o 
   5   2  13        2.46       92.74    131.06 o 
  -8   3  13      750.29      721.71     67.50 o 
  -7   3  13      420.38      453.85     59.60 o 
  -6   3  13       21.87       22.14     24.82 o 
  -5   3  13      422.90      491.91     38.59 o 
  -4   3  13      685.95      841.86     44.94 o 
  -3   3  13      152.00      131.03     22.77 o 
  -2   3  13     1673.70     1600.10     64.56 o 
  -1   3  13     1219.62     1136.55     51.51 o 
   0   3  13       39.16        0.00     38.78 o 
   1   3  13      261.57      478.27     94.07 o 
   2   3  13      393.99      316.69     50.27 o 
   3   3  13      176.47      396.40    112.75 o 
   4   3  13       44.37      124.60    125.67 o 
  -7   4  13       61.85       64.83     27.16 o 
  -6   4  13      949.13     1083.11     62.48 o 
  -5   4  13      357.99      424.76     39.61 o 
  -4   4  13       50.13       78.14     24.31 o 
  -3   4  13      133.67      167.82     25.25 o 
  -2   4  13     1530.50     1609.70     81.51 o 
  -1   4  13       76.57       81.19     22.17 o 
   0   4  13       68.92      101.26     43.09 o 
   1   4  13      811.67      749.72     72.53 o 
   2   4  13      744.54      661.39     68.94 o 
   3   4  13        3.28       12.21     45.96 o 
   4   4  13        5.03        4.31     45.96 o 
  -7   5  13       53.69       47.14     28.66 o 
  -6   5  13      234.67      233.16     31.48 o 
  -5   5  13       13.39       23.13     26.15 o 
  -4   5  13       60.59       57.69     27.64 o 
  -3   5  13      261.65      258.02     31.20 o 
  -2   5  13      297.67      209.31     29.75 o 
  -1   5  13      221.87      151.52     43.09 o 
   0   5  13       50.98       10.05     43.09 o 
   1   5  13      239.63      207.54     47.40 o 
   2   5  13       38.50       76.12     46.68 o 
   3   5  13        1.08       45.24     47.40 o 
  -6   6  13      537.36      477.55     71.09 o 
  -5   6  13      124.51       88.03     31.08 o 
  -4   6  13       17.35        0.00     36.98 o 
  -3   6  13       57.60        0.00     29.95 o 
  -2   6  13      269.68      150.91     37.34 o 
  -1   6  13       24.75        0.00     41.65 o 
   0   6  13      354.49      281.50     50.27 o 
   1   6  13      245.76      228.36     48.83 o 
   2   6  13        0.28        0.00     47.40 o 
  -5   7  13        4.39        0.00     43.81 o 
  -4   7  13      278.60      208.51     36.24 o 
  -3   7  13      294.08      137.79     48.47 o 
  -2   7  13        0.88        0.00     43.81 o 
  -1   7  13       34.23        0.00     43.09 o 
   0   7  13      314.94      262.11     50.99 o 
   1   7  13      150.31      172.35     48.83 o 
  -4   8  13      376.48      322.10     42.13 o 
  -3   8  13      142.25       62.28     35.88 o 
  -2   8  13        9.04        0.00     44.52 o 
  -1   8  13       91.87       22.26     45.24 o 
  -1 -10  14      214.22      244.88     52.42 o 
   0 -10  14       77.88      145.06     49.55 o 
   1 -10  14        9.42       32.32     50.27 o 
   2 -10  14       22.57       52.42     54.58 o 
  -3  -9  14        7.58        0.00     51.70 o 
  -2  -9  14       43.58       59.60     50.27 o 
  -1  -9  14       54.25       76.84     46.68 o 
   0  -9  14      104.27       61.04     45.96 o 
   1  -9  14      157.91      165.17     47.40 o 
   2  -9  14       10.62       23.70     50.27 o 
   3  -9  14       72.32       40.93     96.23 o 
   4  -9  14       20.35        0.00     94.07 o 
  -4  -8  14       11.83        0.00     30.71 o 
  -3  -8  14       43.68       26.86     28.25 o 
  -2  -8  14       46.49       19.19     26.53 o 
  -1  -8  14      234.00      248.47     48.11 o 
   0  -8  14       69.22       89.05     41.65 o 
   1  -8  14      192.25      212.56     45.96 o 
   2  -8  14        1.01       30.16     45.24 o 
   3  -8  14       20.36        0.00     85.46 o 
   4  -8  14        6.79        0.00     88.33 o 
   5  -8  14       31.02       64.63     92.64 o 
  -5  -7  14      337.28      293.71     43.81 o 
  -4  -7  14       11.46        0.00     35.91 o 
  -3  -7  14      146.27      140.75     35.91 o 
  -2  -7  14        3.52        0.00     25.88 o 
  -1  -7  14       43.59       20.57     25.01 o 
   0  -7  14      346.43      396.01     42.37 o 
   1  -7  14      910.70     1034.10     80.43 o 
   2  -7  14      206.49      211.77     40.40 o 
   3  -7  14        0.23        0.00     80.43 o 
   4  -7  14        9.10       21.54     82.58 o 
   5  -7  14       44.96       80.43     91.20 o 
  -5  -6  14        1.29        0.00     38.78 o 
  -4  -6  14       26.43       33.03     37.34 o 
  -3  -6  14      855.80      809.32     64.63 o 
  -2  -6  14      299.01      325.31     40.21 o 
  -1  -6  14       23.43       15.92     24.82 o 
   0  -6  14       18.87        0.00     24.37 o 
   1  -6  14      166.83      159.38     23.16 o 
   2  -6  14       11.75       14.22     33.27 o 
   3  -6  14      246.19      342.54     92.64 o 
   4  -6  14      195.89      309.51     96.23 o 
   5  -6  14        0.34        1.44     85.46 o 
  -6  -5  14       23.84       46.68     42.37 o 
  -5  -5  14       33.32       49.55     39.50 o 
  -4  -5  14       44.41       23.70     38.06 o 
  -3  -5  14      194.96      203.23     39.50 o 
  -2  -5  14        0.08        0.00     35.19 o 
  -1  -5  14      641.87      698.73     61.76 o 
   0  -5  14      438.27      451.19     37.34 o 
   1  -5  14      107.37      127.44     21.88 o 
   2  -5  14       11.08       40.77     25.95 o 
   3  -5  14       70.44       88.35     27.24 o 
   4  -5  14      156.20      110.59     79.71 o 
   5  -5  14       45.46       57.45     86.17 o 
   6  -5  14      135.67      285.09    110.59 o 
  -6  -4  14        0.99       16.52     41.65 o 
  -5  -4  14       45.15       73.25     39.50 o 
  -4  -4  14       15.96       12.93     38.78 o 
  -3  -4  14      440.31      507.71     57.45 o 
  -2  -4  14        6.19       10.05     37.34 o 
  -1  -4  14      646.55      670.01     53.86 o 
   0  -4  14      356.84      446.83     45.96 o 
   1  -4  14       13.33       25.79     18.86 o 
   2  -4  14      107.40       99.35     25.74 o 
   3  -4  14      217.91      316.15     41.37 o 
   4  -4  14       50.25       96.35     31.55 o 
   5  -4  14        3.37       74.68     86.17 o 
   6  -4  14       61.27       86.89     99.10 o 
  -7  -3  14      111.29      140.75     43.09 o 
  -6  -3  14        1.14       40.93     42.37 o 
  -5  -3  14      320.63      354.03     46.68 o 
  -4  -3  14      421.99      438.77     57.45 o 
  -3  -3  14        3.93        0.00     38.06 o 
  -2  -3  14        1.58        0.00     29.44 o 
  -1  -3  14      717.86      784.88     48.46 o 
   0  -3  14      531.81      623.72     43.61 o 
   1  -3  14        0.17       18.77     24.22 o 
   2  -3  14       90.04      137.41     28.41 o 
   3  -3  14       46.15       75.47     30.43 o 
   4  -3  14       28.05       41.45     36.69 o 
   5  -3  14        6.13       21.21     43.13 o 
   6  -3  14       60.76      242.73    115.62 o 
  -7  -2  14       22.02       33.75     40.93 o 
  -6  -2  14       91.70      104.13     43.09 o 
  -5  -2  14      929.87     1103.04     78.28 o 
  -4  -2  14      718.77      690.12     64.63 o 
  -3  -2  14        0.57        3.59     30.88 o 
  -2  -2  14       83.87      131.42     30.16 o 
  -1  -2  14       17.50       36.04     24.06 o 
   0  -2  14      311.95      339.92     57.81 o 
   1  -2  14      341.70      416.07     55.65 o 
   2  -2  14      983.25     1014.49     73.97 o 
   3  -2  14      109.36      137.59     36.68 o 
   4  -2  14        1.35        0.00     40.83 o 
   5  -2  14       52.64       91.20     91.92 o 
   6  -2  14      201.35      151.97    194.97 o 
  -7  -1  14        2.78       30.16     40.93 o 
  -6  -1  14       11.69       30.16     39.50 o 
  -5  -1  14       79.04      114.90     40.93 o 
  -4  -1  14        1.36        0.00     39.50 o 
  -3  -1  14      893.80      933.56     63.19 o 
  -2  -1  14     1268.77     1475.02     84.02 o 
  -1  -1  14     1195.98     1384.08     70.74 o 
   0  -1  14        4.80       31.89     25.27 o 
   1  -1  14      228.34      250.90     61.40 o 
   2  -1  14     1166.48     1182.89     71.45 o 
   3  -1  14      101.03       31.78     38.89 o 
   4  -1  14       59.00        0.00     89.41 o 
   5  -1  14      132.90      132.74    138.96 o 
  -7   0  14      367.18      427.28     60.32 o 
  -6   0  14      322.67      367.68     57.45 o 
  -5   0  14      122.83      137.88     40.93 o 
  -4   0  14       10.06       25.85     31.60 o 
  -3   0  14      519.19      532.85     50.27 o 
  -2   0  14     1037.86     1100.16     69.66 o 
  -1   0  14      147.19      157.27     32.32 o 
   0   0  14      863.37      850.66     52.45 o 
   1   0  14       50.82       50.64     31.13 o 
   2   0  14       78.55       76.66     39.86 o 
   3   0  14      135.66       49.15     46.32 o 
   4   0  14      212.96      188.63    132.49 o 
   5   0  14       23.74        0.00     93.36 o 
  -7   1  14      112.05      113.46     41.65 o 
  -6   1  14      677.54      742.54     67.50 o 
  -5   1  14       40.64        0.00     38.78 o 
  -4   1  14      387.81      481.86     53.14 o 
  -3   1  14        8.02       15.80     30.88 o 
  -2   1  14      372.75      406.46     50.27 o 
  -1   1  14      129.86      180.97     35.91 o 
   0   1  14      111.24      189.11     36.98 o 
   1   1  14      221.17      234.32     69.66 o 
   2   1  14      184.14      138.47    128.54 o 
   3   1  14       45.30       12.36     75.40 o 
   4   1  14      292.05      220.46     57.45 o 
   5   1  14       28.92       26.83     72.89 o 
  -7   2  14      159.53      214.72     43.81 o 
  -6   2  14      694.23      770.55     67.50 o 
  -5   2  14       80.25      103.91     27.36 o 
  -4   2  14        6.10       16.52     32.32 o 
  -3   2  14        0.00       27.29     32.32 o 
  -2   2  14        3.59       29.44     34.47 o 
  -1   2  14        4.68       33.75     37.34 o 
   0   2  14     1225.37     1185.62     84.74 o 
   1   2  14       59.00       61.85     92.28 o 
   2   2  14       63.88       79.78    107.36 o 
   3   2  14      102.28      146.80    139.32 o 
   4   2  14      164.91      526.38    123.52 o 
  -7   3  14        5.17       30.16     40.93 o 
  -6   3  14        2.91       30.00     34.47 o 
  -5   3  14     1027.89     1048.17     53.06 o 
  -4   3  14      801.46      807.07     47.46 o 
  -3   3  14       38.11       37.55     23.09 o 
  -2   3  14      185.36      178.34     24.13 o 
  -1   3  14      300.89      290.86     64.63 o 
   0   3  14      329.79      252.78     48.83 o 
   1   3  14       22.34        0.00     45.24 o 
   2   3  14      291.28      766.24    118.49 o 
   3   3  14      123.66      499.10    121.36 o 
  -7   4  14      311.64      323.81     34.01 o 
  -6   4  14       67.11       62.39     29.17 o 
  -5   4  14      261.84      314.21     35.55 o 
  -4   4  14      227.67      267.43     35.19 o 
  -3   4  14       12.84        0.00     25.15 o 
  -2   4  14      127.27       71.78     25.01 o 
  -1   4  14      843.57      593.89     68.94 o 
   0   4  14        0.82        0.00     43.09 o 
   1   4  14       75.48        9.34     45.96 o 
   2   4  14      181.54      145.06     48.83 o 
   3   4  14      217.74      198.20     53.14 o 
  -6   5  14      282.12      307.60     35.27 o 
  -5   5  14      182.29      144.53     31.43 o 
  -4   5  14       10.90        0.00     28.94 o 
  -3   5  14      101.27       45.92     29.62 o 
  -2   5  14      435.43      316.53     33.54 o 
  -1   5  14      391.80      319.56     52.42 o 
   0   5  14        0.10        0.00     43.81 o 
   1   5  14       32.59       16.52     45.24 o 
   2   5  14        8.85       31.60     48.83 o 
  -5   6  14       19.58        0.00     44.88 o 
  -4   6  14       64.21        0.00     62.84 o 
  -3   6  14       10.67        0.00     45.24 o 
  -2   6  14        1.69        0.00     44.52 o 
  -1   6  14      101.20        9.34     45.96 o 
   0   6  14       18.72        0.00     45.24 o 
   1   6  14       90.69       18.67     47.40 o 
  -4   7  14        0.49        0.00     48.11 o 
  -3   7  14        2.22        0.00     46.68 o 
  -2   7  14       89.29       11.49     48.11 o 
  -1   7  14       64.92        6.46     45.96 o 
  -2  -9  15       29.51        0.00     50.99 o 
  -1  -9  15       68.57       83.30     50.27 o 
   0  -9  15      322.70      272.17     51.70 o 
   1  -9  15      251.96      229.80     51.70 o 
   2  -9  15        0.24       42.37     51.70 o 
   3  -9  15       93.73       45.24     99.10 o 
  -3  -8  15       59.06       32.84     29.66 o 
  -2  -8  15       23.64       10.34     28.25 o 
  -1  -8  15      256.93      253.50     50.99 o 
   0  -8  15        0.35        4.31     43.09 o 
   1  -8  15      125.50      122.08     45.96 o 
   2  -8  15        1.98        0.00     92.64 o 
   3  -8  15       48.84       53.86     91.20 o 
   4  -8  15       50.07       94.79     94.07 o 
  -4  -7  15        3.18       10.05     39.50 o 
  -3  -7  15       24.06       28.72     38.06 o 
  -2  -7  15       38.00       31.55     28.61 o 
  -1  -7  15      286.48      270.31     30.66 o 
   0  -7  15       21.41       41.80     26.99 o 
   1  -7  15       48.67       41.65     39.50 o 
   2  -7  15       38.25       22.98     84.02 o 
   3  -7  15       23.31       22.98     86.89 o 
   4  -7  15        1.75       16.52     86.89 o 
  -5  -6  15      192.83      190.30     43.09 o 
  -4  -6  15       17.68       17.95     40.21 o 
  -3  -6  15       45.83       64.63     40.21 o 
  -2  -6  15       84.96       72.53     38.78 o 
  -1  -6  15       29.43        0.00     27.13 o 
   0  -6  15       16.80       16.88     26.41 o 
   1  -6  15      595.44      765.48     42.12 o 
   2  -6  15      396.67      577.37    101.97 o 
   3  -6  15       18.96        2.15     79.71 o 
   4  -6  15       19.03       54.58     86.17 o 
   5  -6  15       73.84      175.22    106.28 o 
  -5  -5  15       15.28       39.50     43.09 o 
  -4  -5  15      482.87      407.18     58.17 o 
  -3  -5  15      296.25      317.41     45.96 o 
  -2  -5  15      341.10      401.43     57.45 o 
  -1  -5  15        0.16        0.00     38.78 o 
   0  -5  15        7.31       15.26     22.08 o 
   1  -5  15      108.81       92.17     22.39 o 
   2  -5  15      102.43       88.13     37.34 o 
   3  -5  15      143.58      267.14     94.07 o 
   4  -5  15      123.32      127.11     84.74 o 
   5  -5  15        5.26       19.39     91.92 o 
  -6  -4  15       58.90       74.68     46.68 o 
  -5  -4  15       12.25       33.75     45.96 o 
  -4  -4  15        1.72        0.00     41.65 o 
  -3  -4  15      153.57      165.17     43.09 o 
  -2  -4  15       14.55       12.21     40.21 o 
  -1  -4  15       66.80      117.15     29.20 o 
   0  -4  15      382.63      473.31     44.43 o 
   1  -4  15       26.28       37.57     27.39 o 
   2  -4  15       49.89       72.23     27.85 o 
   3  -4  15      227.04      327.31     45.27 o 
   4  -4  15       39.81       68.39     43.81 o 
   5  -4  15       22.20       80.43     91.20 o 
  -6  -3  15        8.36       16.52     45.24 o 
  -5  -3  15       11.61       26.57     43.81 o 
  -4  -3  15       85.18      105.56     43.81 o 
  -3  -3  15       94.70      147.93     43.09 o 
  -2  -3  15      110.92      168.04     34.47 o 
  -1  -3  15       44.51       56.09     27.55 o 
   0  -3  15      254.38      329.05     38.93 o 
   1  -3  15        5.71       33.20     26.79 o 
   2  -3  15       50.19       70.02     29.79 o 
   3  -3  15        3.75       22.52     32.42 o 
   4  -3  15      124.04      168.92     42.39 o 
   5  -3  15       19.32       35.64     47.67 o 
  -7  -2  15       45.46       45.96     44.52 o 
  -6  -2  15       67.81      127.83     46.68 o 
  -5  -2  15      184.06      213.28     47.40 o 
  -4  -2  15      230.02      287.25     46.68 o 
  -3  -2  15       18.24       43.81     33.75 o 
  -2  -2  15        0.30       19.39     30.16 o 
  -1  -2  15      279.53      292.28     44.52 o 
   0  -2  15      771.86      776.57     49.26 o 
   1  -2  15       13.61       28.20     28.84 o 
   2  -2  15        9.25       49.88     31.92 o 
   3  -2  15       40.69       52.78     37.67 o 
   4  -2  15      131.83      109.42     99.82 o 
   5  -2  15        3.28        0.00     82.58 o 
  -7  -1  15        4.14       25.13     43.81 o 
  -6  -1  15      269.05      311.67     49.55 o 
  -5  -1  15      439.29      501.97     63.91 o 
  -4  -1  15      819.01      828.00     70.38 o 
  -3  -1  15      195.09      180.25     34.47 o 
  -2  -1  15       16.94       45.24     30.88 o 
  -1  -1  15      269.23      299.46     45.96 o 
   0  -1  15       23.78       78.79     28.49 o 
   1  -1  15       34.21       50.54     31.06 o 
   2  -1  15      344.76      391.53     87.25 o 
   3  -1  15      519.54      400.79    132.85 o 
   4  -1  15        3.69        0.00    107.72 o 
   5  -1  15        2.56        0.00    126.75 o 
  -7   0  15       22.11       48.83     44.52 o 
  -6   0  15        9.11       34.47     43.09 o 
  -5   0  15      134.61      141.47     43.81 o 
  -4   0  15        2.87        4.31     34.47 o 
  -3   0  15      413.66      351.88     49.55 o 
  -2   0  15     1385.36     1547.55     89.77 o 
  -1   0  15      134.20      132.85     34.47 o 
   0   0  15       27.89       71.81     36.62 o 
   1   0  15      345.92      356.56     79.71 o 
   2   0  15      215.87      401.43     91.92 o 
   3   0  15       47.74        0.00     82.94 o 
   4   0  15        8.99        0.00     67.14 o 
   5   0  15       48.23       41.62    189.58 o 
  -7   1  15      237.59      298.74     48.83 o 
  -6   1  15      609.19      769.11     71.81 o 
  -5   1  15       33.73        7.18     43.09 o 
  -4   1  15        0.10       15.08     34.47 o 
  -3   1  15      108.29      129.26     37.34 o 
  -2   1  15      899.64      912.02     68.94 o 
  -1   1  15       33.32       20.83     35.19 o 
   0   1  15       99.76       72.53     41.65 o 
   1   1  15      151.73      188.12     79.71 o 
   2   1  15        1.00        0.00    111.67 o 
   3   1  15       97.25       91.20    156.55 o 
   4   1  15       58.40       82.70    154.40 o 
  -7   2  15       48.55       58.89     43.81 o 
  -6   2  15      132.88      184.56     44.52 o 
  -5   2  15       16.71       47.40     39.50 o 
  -4   2  15        3.80       35.91     36.62 o 
  -3   2  15       39.51       68.94     36.62 o 
  -2   2  15      160.10      144.34     39.50 o 
  -1   2  15        0.51        0.00     39.50 o 
   0   2  15      203.82      172.35     47.40 o 
   1   2  15       85.52        6.46     48.83 o 
   2   2  15       11.41       49.84    137.88 o 
   3   2  15       38.54      331.05    112.03 o 
  -6   3  15      164.98      198.20     46.68 o 
  -5   3  15      218.28      237.70     43.81 o 
  -4   3  15      255.57      282.98     30.86 o 
  -3   3  15        0.37       26.28     25.01 o 
  -2   3  15       21.99       49.13     24.04 o 
  -1   3  15       68.76       40.21     43.81 o 
   0   3  15       94.96        7.90     46.68 o 
   1   3  15      342.57      287.97     56.01 o 
  -6   4  15        0.05        0.00     30.72 o 
  -5   4  15      113.08       76.25     30.45 o 
  -4   4  15      652.02      661.32     50.52 o 
  -3   4  15     1156.88     1026.10     56.85 o 
  -2   4  15       53.13        0.00     43.81 o 
  -1   4  15       68.97        0.00     45.96 o 
   0   4  15      162.77       44.52     49.55 o 
   1   4  15      206.85      137.16     53.14 o 
   2   4  15        2.58        0.00     48.11 o 
  -5   5  15      123.85      140.28     34.25 o 
  -4   5  15      311.09      274.53     36.27 o 
  -3   5  15      168.52      124.66     33.33 o 
  -2   5  15      104.00        0.00     48.83 o 
  -1   5  15      156.97       39.50     50.27 o 
   0   5  15       73.30        0.00     48.11 o 
   1   5  15       15.12        0.00     50.27 o 
  -4   6  15       87.80        0.00     64.99 o 
  -3   6  15        2.03        0.00     48.83 o 
  -2   6  15      213.24      104.85     52.42 o 
  -1   6  15      182.18      117.05     51.70 o 
   0   6  15       10.95        0.00     48.11 o 
   0  -9  16        6.20       32.32     48.83 o 
   1  -9  16       36.29       85.46     50.27 o 
  -2  -8  16        6.12        0.00     49.55 o 
  -1  -8  16      198.21      150.81     50.27 o 
   0  -8  16       41.19        6.46     45.24 o 
   1  -8  16       99.96       83.30     46.68 o 
   2  -8  16       23.30        0.00     96.23 o 
   3  -8  16       16.27        0.00     96.23 o 
  -3  -7  16       47.31       46.68     41.65 o 
  -2  -7  16        0.18        0.00     30.15 o 
  -1  -7  16      146.12      146.60     30.26 o 
   0  -7  16       35.67       50.99     43.81 o 
   1  -7  16       33.54        1.44     37.84 o 
   2  -7  16      124.35       87.61     90.48 o 
   3  -7  16       36.80       38.78     89.77 o 
  -4  -6  16       69.82       70.38     45.24 o 
  -3  -6  16        0.35       13.64     42.37 o 
  -2  -6  16        7.12        4.31     40.93 o 
  -1  -6  16      211.50      256.35     54.22 o 
   0  -6  16      113.45      111.35     62.84 o 
   1  -6  16        4.88        2.15     82.58 o 
   2  -6  16       98.96      107.72     84.74 o 
   3  -6  16        0.10       50.27     85.46 o 
   4  -6  16       53.03       12.93     90.48 o 
  -5  -5  16      136.52      163.01     48.11 o 
  -4  -5  16       47.36       89.05     46.68 o 
  -3  -5  16        6.49        8.62     44.52 o 
  -2  -5  16       73.64       86.89     44.52 o 
  -1  -5  16       37.45       26.92     52.06 o 
   0  -5  16        0.73       10.19     23.53 o 
   1  -5  16      237.88      227.28     36.62 o 
   2  -5  16      586.33      674.62     51.46 o 
   3  -5  16       40.96       74.68     84.74 o 
   4  -5  16        1.94       60.32     88.33 o 
  -5  -4  16       12.34       30.16     48.11 o 
  -4  -4  16        1.64        0.00     45.96 o 
  -3  -4  16     1120.89     1151.87     83.30 o 
  -2  -4  16      436.81      431.59     50.99 o 
  -1  -4  16      112.24      126.39     34.47 o 
   0  -4  16        0.10       51.22     29.79 o 
   1  -4  16       59.47       63.81     36.62 o 
   2  -4  16      106.79      124.65     31.50 o 
   3  -4  16        4.45       55.41     33.38 o 
   4  -4  16      138.42      268.58    106.28 o 
  -6  -3  16      138.13      206.82     53.14 o 
  -5  -3  16       12.30       34.47     45.24 o 
  -4  -3  16        3.31       16.52     45.24 o 
  -3  -3  16      212.07      165.17     47.40 o 
  -2  -3  16       71.88       76.84     33.75 o 
  -1  -3  16      101.57       76.84     33.75 o 
   0  -3  16      370.27      421.10     52.42 o 
   1  -3  16       14.93       48.10     29.79 o 
   2  -3  16        9.08       41.88     32.42 o 
   3  -3  16       17.69       66.84     36.48 o 
   4  -3  16      163.28      216.50     53.86 o 
  -6  -2  16      269.73      300.18     53.86 o 
  -5  -2  16       37.63       75.40     46.68 o 
  -4  -2  16      152.75      180.97     47.40 o 
  -3  -2  16       44.25       64.63     36.62 o 
  -2  -2  16       91.23      115.62     34.47 o 
  -1  -2  16        0.92       12.93     31.60 o 
   0  -2  16      388.05      433.03     50.99 o 
   1  -2  16        1.44       41.16     31.41 o 
   2  -2  16       59.78       91.70     35.63 o 
   3  -2  16       41.61       63.24     41.66 o 
   4  -2  16      212.93      259.94    174.86 o 
  -6  -1  16        1.67        6.46     45.96 o 
  -5  -1  16       14.62        9.34     44.52 o 
  -4  -1  16      390.74      433.75     62.48 o 
  -3  -1  16       34.85       43.81     34.47 o 
  -2  -1  16       62.73       47.40     35.19 o 
  -1  -1  16      118.50      119.93     36.62 o 
   0  -1  16      538.81      611.12     60.32 o 
   1  -1  16       65.22      102.26     35.65 o 
   2  -1  16        0.29        9.07     38.79 o 
   3  -1  16       27.12       17.42     71.09 o 
   4  -1  16        1.08        0.00    147.22 o 
  -6   0  16        1.49       10.05     44.52 o 
  -5   0  16      573.38      644.16     69.66 o 
  -4   0  16     1071.78     1238.04     81.87 o 
  -3   0  16      136.59      144.34     37.34 o 
  -2   0  16       10.46       20.11     35.19 o 
  -1   0  16       32.25       46.68     35.91 o 
   0   0  16      207.73      216.15     44.52 o 
   1   0  16        0.02       28.01     45.24 o 
   2   0  16      158.17      190.91    143.27 o 
   3   0  16       66.58       17.34    140.75 o 
   4   0  16      114.52      369.12    121.36 o 
  -6   1  16       12.03        0.00     45.24 o 
  -5   1  16        5.84        4.31     45.24 o 
  -4   1  16       56.45       82.58     38.06 o 
  -3   1  16        5.13       16.52     38.06 o 
  -2   1  16     1041.76     1015.43     76.84 o 
  -1   1  16      394.73      450.98     61.04 o 
   0   1  16      138.06      127.11     47.40 o 
   1   1  16      121.74       48.83     50.99 o 
   2   1  16      603.68      382.04     63.91 o 
   3   1  16      128.93      485.45    117.05 o 
  -6   2  16      420.75      445.24     66.07 o 
  -5   2  16      237.25      301.61     48.83 o 
  -4   2  16       61.33       52.42     40.21 o 
  -3   2  16       13.95       22.26     40.21 o 
  -2   2  16      132.72      108.44     43.09 o 
  -1   2  16      503.61      449.54     66.79 o 
   0   2  16       68.82       15.80     48.83 o 
   1   2  16      111.13        0.00     51.70 o 
   2   2  16       57.21        0.00     54.58 o 
  -6   3  16      154.24      183.84     49.55 o 
  -5   3  16       25.71       45.24     44.52 o 
  -4   3  16      107.11      119.93     46.68 o 
  -3   3  16       33.30       44.52     45.24 o 
  -2   3  16      175.56      132.85     48.11 o 
  -1   3  16      107.19       77.56     49.55 o 
   0   3  16      200.20       68.22     50.99 o 
   1   3  16      105.13        0.00     51.70 o 
   2   3  16       16.44        0.00     53.86 o 
  -5   4  16      102.62       94.28     33.77 o 
  -4   4  16       12.05        0.00     31.66 o 
  -3   4  16       20.71        0.00     29.85 o 
  -2   4  16       57.66        0.00     48.83 o 
  -1   4  16        2.49        0.00     48.83 o 
   0   4  16      266.32      170.20     55.30 o 
   1   4  16      185.02       46.68     53.14 o 
  -4   5  16      370.27      285.68     54.94 o 
  -3   5  16      361.21      249.91     56.73 o 
  -2   5  16       55.95        0.00     49.55 o 
  -1   5  16        1.87        0.00     50.99 o 
   0   5  16       53.82        0.00     51.70 o 
   0  -8  17       95.88      100.54     49.55 o 
   1  -8  17      105.69      165.89    105.56 o 
  -2  -7  17        6.88        0.00     39.50 o 
  -1  -7  17       82.12       83.66     31.80 o 
   0  -7  17      288.93      285.28    104.13 o 
   1  -7  17       93.84       34.47     94.79 o 
   2  -7  17        2.11       23.70     94.79 o 
  -3  -6  17       31.23       71.81     45.96 o 
  -2  -6  17        0.69        0.00     43.81 o 
  -1  -6  17       69.22       53.53     35.55 o 
   0  -6  17      178.90      190.55     41.41 o 
   1  -6  17       84.55       65.35     88.33 o 
   2  -6  17        0.55        9.34     86.89 o 
   3  -6  17       12.17       15.80     91.92 o 
  -4  -5  17      137.66      178.09     49.55 o 
  -3  -5  17        0.63        5.74     46.68 o 
  -2  -5  17        4.41        0.00     44.52 o 
   0  -5  17      228.64      265.22    118.49 o 
   1  -5  17        1.55        0.00     32.74 o 
   2  -5  17       68.45      116.34     86.17 o 
   3  -5  17        0.76       13.64     86.17 o 
  -5  -4  17      152.51      188.87     52.42 o 
  -4  -4  17      103.78      103.41     50.99 o 
  -3  -4  17       42.33       43.09     48.11 o 
  -2  -4  17       31.43       14.36     45.96 o 
  -1  -4  17        8.55       43.81     35.19 o 
   0  -4  17       34.55       65.31     31.83 o 
   1  -4  17       35.13       46.34     32.09 o 
   2  -4  17      253.21      301.13    117.41 o 
   3  -4  17      105.33      118.62     37.73 o 
  -5  -3  17        0.41       16.52     50.27 o 
  -4  -3  17        0.56        0.00     48.83 o 
  -3  -3  17       79.18      103.41     48.83 o 
  -2  -3  17     1099.56     1216.50     77.56 o 
  -1  -3  17       39.08       73.97     35.91 o 
   0  -3  17        0.53       47.40     35.19 o 
   1  -3  17       62.02       67.92     32.47 o 
   2  -3  17      102.05      111.79     36.16 o 
   3  -3  17        0.81       49.08     40.27 o 
  -5  -2  17        2.59        0.00     48.11 o 
  -4  -2  17        8.37       32.32     48.11 o 
  -3  -2  17       17.01       38.78     38.06 o 
  -2  -2  17      258.99      251.34     40.21 o 
  -1  -2  17       13.10       43.09     35.91 o 
   0  -2  17       95.74      150.81     38.78 o 
   1  -2  17       69.17       69.66     38.78 o 
   2  -2  17       10.54       60.29     39.27 o 
   3  -2  17        0.37       12.35     44.02 o 
  -5  -1  17       24.72       14.36     46.68 o 
  -4  -1  17        4.11       12.21     46.68 o 
  -3  -1  17        4.48       29.44     36.62 o 
  -2  -1  17       34.47       38.06     38.06 o 
  -1  -1  17        2.78       27.29     37.34 o 
   0  -1  17       91.24      118.49     40.93 o 
   1  -1  17       56.40       80.43     45.24 o 
   2  -1  17        2.70       34.45     44.16 o 
   3  -1  17       25.51       13.93     68.58 o 
  -5   0  17      151.85      146.50     50.27 o 
  -4   0  17       51.78       48.11     40.93 o 
  -3   0  17        1.92       10.77     39.50 o 
  -2   0  17        9.35       12.93     38.78 o 
  -1   0  17      210.99      159.42     43.09 o 
   0   0  17      236.64      199.64     48.11 o 
   1   0  17      301.79      198.20     52.42 o 
   2   0  17       73.81        0.00     55.30 o 
   3   0  17        2.80      142.91     96.95 o 
  -5   1  17      141.20      137.16     49.55 o 
  -4   1  17      363.09      401.43     58.17 o 
  -3   1  17      467.42      521.36     63.91 o 
  -2   1  17       23.66       36.62     44.52 o 
  -1   1  17        5.41        7.18     44.52 o 
   0   1  17       14.39        0.00     49.55 o 
   1   1  17       32.55        0.00     54.58 o 
   2   1  17       78.73        0.00     58.17 o 
  -5   2  17        3.79       25.85     47.40 o 
  -4   2  17       54.63      108.44     46.68 o 
  -3   2  17        3.33       15.80     44.52 o 
  -2   2  17      184.59      155.11     48.83 o 
  -1   2  17      484.77      466.06     68.94 o 
   0   2  17        2.18        0.00     51.70 o 
   1   2  17      184.33        0.00     55.30 o 
   2   2  17       17.37        0.00     55.30 o 
  -4   3  17        1.02        0.00     48.83 o 
  -3   3  17      126.25      119.21     50.27 o 
  -2   3  17      102.74       68.22     50.99 o 
  -1   3  17      108.35       18.67     53.14 o 
   0   3  17        0.60        0.00     53.14 o 
   1   3  17        1.28        0.00     53.86 o 
  -3   4  17        0.46        0.00     53.86 o 
  -2   4  17        2.19        0.00     50.99 o 
  -1   4  17      166.40       17.23     55.30 o 
  -2  -6  18       38.53       20.83     47.40 o 
  -1  -6  18       14.96       10.67     33.39 o 
   1  -6  18        2.22        0.00     91.20 o 
  -3  -5  18       11.17       28.01     50.27 o 
  -2  -5  18       31.00       51.70     48.11 o 
   0  -5  18      211.43      183.12     40.21 o 
   1  -5  18       14.77       23.17     35.41 o 
   2  -5  18       11.07        0.00     90.48 o 
  -3  -4  18       15.34        0.00     49.55 o 
  -2  -4  18        0.06        0.00     47.40 o 
  -1  -4  18      117.21      112.03     38.06 o 
   0  -4  18      109.75      165.89     40.21 o 
   1  -4  18       37.88       56.36     34.57 o 
   2  -4  18       25.36       89.17     37.14 o 
  -4  -3  18      200.81      260.68     54.58 o 
  -3  -3  18        0.30        0.00     49.55 o 
  -2  -3  18      135.20      136.44     39.50 o 
  -1  -3  18        9.53       45.24     38.06 o 
   0  -3  18        0.21       42.37     38.06 o 
   1  -3  18       20.89       53.14     40.21 o 
   2  -3  18      101.13      144.04     40.42 o 
  -4  -2  18        0.74        0.00     48.83 o 
  -3  -2  18       62.79      101.97     41.65 o 
  -2  -2  18      282.16      351.16     53.86 o 
  -1  -2  18      251.12      259.96     43.09 o 
   0  -2  18       41.79       79.71     41.65 o 
   1  -2  18        0.59       25.13     41.65 o 
   2  -2  18       89.39       58.17     48.83 o 
  -4  -1  18       27.46        0.00     48.83 o 
  -3  -1  18       38.90       24.42     39.50 o 
  -2  -1  18       51.24       60.32     41.65 o 
  -1  -1  18       53.38       58.89     41.65 o 
   0  -1  18      217.02      171.63     45.24 o 
   1  -1  18       10.60        3.59     47.40 o 
   2  -1  18       12.22        0.00     54.58 o 
  -4   0  18      141.74      129.26     45.24 o 
  -3   0  18        0.30       13.64     41.65 o 
  -2   0  18       49.66       45.24     44.52 o 
  -1   0  18        3.48        5.74     44.52 o 
   0   0  18       36.41       44.52     48.11 o 
   1   0  18      114.01       82.58     56.01 o 
   2   0  18       24.82        0.00     55.30 o 
  -4   1  18      122.54      133.57     47.40 o 
  -3   1  18      262.20      267.86     50.99 o 
  -2   1  18       48.71       73.25     48.83 o 
  -1   1  18        0.77        0.00     48.11 o 
   0   1  18      190.85      124.95     56.01 o 
   1   1  18      214.55      118.49     60.32 o 
  -3   2  18      290.19      286.53     56.01 o 
  -2   2  18        1.70        0.00     50.27 o 
  -1   2  18       14.47        0.00     50.99 o 
   0   2  18        1.39        0.00     55.30 o 
  -2  -4  19       25.99       27.29     49.55 o 
  -1  -4  19        2.31        8.62     39.50 o 
   0  -4  19       49.88       52.42     40.93 o 
  -2  -3  19        0.83       35.91     42.37 o 
  -1  -3  19        0.94       27.29     40.93 o 
   0  -3  19      254.28      219.03     44.52 o 
   1  -3  19       44.31       76.84     43.81 o 
  -3  -2  19       76.00       63.91     45.24 o 
  -2  -2  19       56.55       73.25     41.65 o 
  -1  -2  19       69.14      114.18     43.09 o 
   0  -2  19        7.10       21.54     43.81 o 
  -3  -1  19       27.93       18.67     43.09 o 
  -2  -1  19       95.72      122.80     46.68 o 
  -1  -1  19      213.35      231.24     49.55 o 
   0  -1  19        3.52       45.24     48.83 o 
  -2   0  19      143.12      144.34     49.55 o 
  -1   0  19       71.72       65.35     50.99 o 
                                                 
